# Supplementary material for: Combining the Fecal Immunochemical Test with a Logistic Regression Model for Screening Colorectal Neoplasia
Source: Front Pharmacol. 2021 Mar 17;12:635481. doi: 10.3389/fphar.2021.635481 (PMC8058550; doi:10.3389/fphar.2021.635481)
Supplement: Supplementary file 1 [file table1.xlsx]

## Sheet: Sheet1
Gender	Age	BMI	Family Tumor History	Tumor	IAP	GDS	Fruits	Vegie	Meat	Smoking	Drinking	Sports	Pressure	FIT_1	FIT_2
1	31	21.74	1	2	2	1	2	4	2	2	2	2	2	0	NA
1	42	23.42	2	2	2	1	2	2	2	2	2	1	2	0	NA
1	35	24.86	2	2	2	1	2	4	2	1	1	1	2	0	NA
1	55	25.18	2	2	1	1	3	4	2	2	1	1	2	0	NA
1	51	25.82	2	2	1	2	2	4	2	2	1	1	2	0	NA
1	36	24.22	2	2	2	1	3	3	2	2	2	1	2	0	NA
1	53	24.21	1	2	2	2	3	4	2	2	2	1	2	0	NA
1	36	24.75	2	2	2	1	2	3	2	2	2	1	2	0	NA
1	60	19.16	2	2	1	1	4	4	2	2	2	2	1	2	NA
1	71	23.39	1	2	2	2	3	3	2	2	2	2	1	7	NA
1	51	23.88	2	2	1	2	3	4	2	2	2	1	2	9	NA
1	30	22.75	1	2	2	2	3	3	2	2	2	2	2	101	NA
1	35	28.06	2	2	2	1	4	4	2	1	1	2	2	105	NA
1	59	26.75	1	2	2	2	4	4	2	2	2	1	1	106	NA
1	80	23.24	2	2	2	2	2	4	2	2	2	1	1	106	NA
1	74	19.72	2	2	2	2	4	4	2	2	2	1	1	108	NA
1	37	28.7	2	2	2	1	4	4	2	1	2	2	2	115	NA
1	56	24.16	2	2	2	2	2	4	2	2	1	2	1	123	NA
1	56	26.51	2	2	2	2	3	4	2	2	1	1	2	125	NA
1	48	23.36	2	2	2	2	3	4	2	1	1	1	2	126	NA
1	80	22.13	2	2	2	2	4	4	2	1	2	1	1	129	NA
1	43	20.55	2	2	2	2	4	4	2	2	2	1	2	130	NA
1	38	24.45	2	2	1	2	2	4	2	1	2	1	1	145	NA
1	51	20.28	2	2	2	2	2	4	2	1	1	2	2	148	NA
1	62	30.84	2	2	2	1	4	4	2	2	2	1	2	153	NA
1	46	28.74	2	2	2	2	4	4	2	1	1	1	1	154	NA
1	62	31.89	1	2	2	2	4	4	2	1	2	1	2	155	NA
1	38	33.91	1	1	2	1	3	3	2	1	2	2	2	159	NA
1	36	21.05	2	2	2	2	2	4	2	2	2	2	1	167	NA
1	62	27.66	2	2	2	2	4	4	2	1	2	1	2	175	NA
1	60	19.61	2	2	1	2	3	2	2	1	1	1	2	175	NA
1	30	24.02	2	2	2	1	2	4	2	1	1	1	2	178	NA
1	43	27.44	2	2	2	2	4	4	2	1	1	2	2	178	NA
1	45	21.55	1	2	2	1	3	4	2	2	1	1	2	182	NA
1	62	26.67	2	2	2	2	3	4	2	1	2	1	1	183	NA
1	69	26.17	1	2	1	2	4	4	2	1	2	2	1	185	NA
1	54	26.77	2	2	2	2	4	4	2	2	2	1	2	187	NA
1	34	22.23	2	2	2	1	3	3	2	2	2	1	2	195	125
1	50	25.22	1	2	2	2	4	4	2	2	2	1	2	203	NA
1	66	24.54	2	2	2	1	4	4	2	2	2	1	1	219	NA
1	35	27.04	2	2	2	2	4	4	2	1	1	1	2	223	NA
1	52	21.05	1	2	1	2	4	4	2	2	1	1	2	232	NA
1	56	22.76	2	2	2	2	3	4	2	1	2	1	1	233	NA
1	37	22.32	2	2	2	2	4	4	2	2	2	2	1	244	0
1	48	23.71	1	2	1	1	3	3	2	1	1	1	1	247	6
1	54	22.55	1	2	1	2	4	4	2	2	2	1	1	251	NA
1	76	20.94	1	2	2	2	1	4	2	2	2	1	1	254	NA
1	55	26.73	2	2	1	2	4	4	2	2	2	1	1	256	NA
1	76	22.04	2	2	2	2	4	4	2	1	2	1	1	275	NA
1	54	21.41	2	2	2	1	1	4	2	2	2	1	1	288	NA
1	37	26.06	2	2	2	1	2	2	2	1	1	2	2	309	NA
1	63	23.53	1	2	2	1	4	4	2	1	1	1	1	315	NA
1	75	20.31	1	2	2	1	2	4	2	2	2	1	1	317	NA
1	43	20.06	2	2	2	2	2	3	2	1	1	1	2	319	NA
1	41	24.91	2	2	2	2	2	3	2	2	1	2	2	323	19
1	41	22.2	1	2	2	2	4	4	2	1	2	2	2	327	NA
1	52	23.66	2	2	2	2	3	3	2	1	1	1	2	328	NA
1	57	22.41	2	2	2	2	3	3	2	2	2	1	2	331	NA
1	59	28.38	2	2	2	2	1	4	2	1	1	1	1	332	NA
1	44	26.26	2	2	2	2	3	4	2	2	1	2	2	332	NA
1	42	23.92	2	2	1	2	2	4	2	2	2	1	2	335	NA
1	51	23.18	2	2	1	1	2	4	2	1	2	1	2	345	0
1	55	23.32	2	2	2	2	1	4	2	1	1	2	2	357	NA
1	53	27.18	1	2	2	2	2	3	2	2	1	2	1	380	NA
1	50	23.88	2	2	2	2	4	4	2	2	2	2	2	385	NA
1	69	23.26	2	2	2	1	3	4	2	1	2	1	1	389	NA
1	42	22.23	2	2	2	2	2	4	2	2	2	1	2	402	NA
1	48	24.62	2	2	2	2	3	4	2	1	2	1	2	405	NA
1	46	27.47	2	2	2	2	1	4	2	2	2	1	1	415	NA
1	46	24.44	1	2	2	2	3	4	2	2	2	1	1	449	1760
1	46	25.74	2	2	2	2	3	4	2	1	2	1	2	459	NA
1	75	23.38	2	2	2	1	4	2	2	1	1	1	2	522	NA
1	67	22.1	2	2	2	1	4	4	2	2	1	1	1	536	NA
1	55	22.09	2	2	2	1	2	3	2	2	1	2	1	536	0
1	57	31.7	1	2	2	2	3	3	2	2	1	1	2	551	NA
1	59	23.23	1	2	2	1	4	4	2	1	2	1	1	578	NA
1	43	25.91	2	2	2	2	3	4	2	1	1	2	2	579	NA
1	51	25.31	2	2	2	2	4	4	2	2	2	1	1	600	NA
1	63	21.56	2	2	2	2	4	4	2	2	1	1	1	622	NA
1	52	20.11	1	2	2	2	3	4	2	1	1	1	1	689	NA
1	57	28.72	2	2	2	2	4	4	2	2	2	1	2	692	NA
1	54	22.86	2	2	2	1	3	3	2	2	2	1	2	695	NA
1	43	22.72	2	2	2	2	2	3	2	2	2	1	2	707	NA
1	55	22.76	2	2	2	1	2	4	2	1	2	1	2	761	NA
1	51	24.8	1	2	2	2	3	3	2	1	1	1	1	786	NA
1	65	22.66	2	2	2	2	2	4	2	1	2	1	1	853	687
1	45	30.48	1	2	2	2	3	4	2	1	2	1	1	879	NA
1	42	21.36	2	2	2	2	3	4	2	1	1	1	2	906	3
1	54	25.77	2	2	2	2	4	4	2	2	2	1	1	1040	NA
1	55	26.13	2	2	2	1	2	4	2	2	2	1	1	1050	NA
1	52	26.77	1	2	2	1	4	4	2	2	2	1	1	1151	NA
1	54	21.97	1	2	2	1	2	4	2	1	1	2	2	1318	NA
1	48	27.68	1	2	2	2	4	4	2	1	1	1	1	1566	NA
1	46	26.15	1	2	1	1	2	4	2	1	1	1	2	1644	NA
1	30	20.42	2	2	2	1	2	4	2	1	1	1	2	1868	NA
1	72	23.36	2	2	2	1	2	4	2	1	2	1	1	1889	NA
1	51	26.53	2	2	2	2	4	4	2	1	1	1	1	1899	NA
1	54	24.34	2	2	2	2	2	4	2	1	1	1	2	1991	NA
1	50	24.9	1	2	2	1	3	4	2	1	1	1	2	2007	NA
1	56	19.53	2	2	1	2	2	3	2	2	2	1	1	2076	NA
1	58	27.64	2	2	2	2	4	4	2	1	2	1	1	2252	NA
1	56	23.03	2	2	2	2	4	4	2	1	1	2	1	2405	NA
1	34	21.31	1	2	2	1	3	3	2	2	1	1	2	2447	NA
1	48	24.8	2	2	2	2	4	4	2	2	2	2	2	2726	NA
1	42	30.78	2	2	1	1	2	3	2	2	1	1	2	2855	NA
1	63	20.96	2	2	2	2	4	4	2	1	1	1	2	2995	NA
1	50	30.02	2	2	2	2	4	4	2	2	1	1	2	3227	NA
2	46	24.92	2	2	2	2	4	4	2	2	2	1	1	0	NA
2	72	22.72	2	2	2	1	4	3	2	2	2	1	1	0	NA
2	49	18.52	2	2	2	2	3	4	2	2	1	1	2	0	NA
2	57	24.09	1	2	2	2	4	4	2	2	2	1	2	0	NA
2	56	21.88	1	2	2	2	3	4	2	2	2	1	1	0	NA
2	52	23.31	2	2	2	2	2	4	2	1	2	1	2	2	NA
2	43	20.29	1	2	2	1	4	4	2	2	2	1	2	11	NA
2	47	19.92	2	2	2	1	3	3	2	2	2	2	2	15	NA
2	64	25.95	2	2	2	2	2	4	2	2	2	1	1	69	NA
2	55	23.42	2	2	2	2	3	4	2	2	2	1	1	102	NA
2	67	20.66	2	2	1	2	4	4	2	2	2	1	1	110	NA
2	62	24.34	1	2	2	2	2	4	2	2	1	1	1	114	NA
2	54	19.68	2	2	2	1	4	4	2	2	2	1	1	117	NA
2	57	17.63	1	2	2	1	3	3	2	2	2	1	1	124	NA
2	47	23.05	2	2	2	2	4	4	2	2	2	1	1	125	NA
2	51	25.34	2	2	2	1	3	4	2	2	2	1	2	127	227
2	61	22.94	2	2	2	1	2	4	2	2	2	1	1	130	NA
2	54	19.47	2	2	2	1	4	4	2	2	2	2	1	131	NA
2	41	24.61	2	2	2	2	2	3	2	2	2	1	2	133	NA
2	49	21.22	2	2	2	2	3	3	2	2	2	2	2	134	NA
2	46	21.88	1	2	1	2	4	4	2	2	2	1	1	140	NA
2	51	24.45	1	2	2	2	4	4	2	2	2	1	2	151	NA
2	54	24.65	2	2	2	1	2	4	2	1	2	1	2	164	NA
2	42	22.1	1	2	2	1	4	4	2	2	1	2	2	181	NA
2	59	25.11	2	2	2	2	2	3	2	2	2	1	1	182	NA
2	41	19.31	2	2	2	1	3	3	2	2	2	2	2	185	NA
2	56	26.37	2	2	2	1	4	4	2	2	2	1	1	211	NA
2	58	25.32	1	2	2	2	4	4	2	2	2	1	1	243	NA
2	64	26.04	1	2	2	1	4	4	2	2	2	1	2	252	NA
2	65	18.42	1	2	1	2	4	4	2	2	2	1	1	258	NA
2	58	21.21	2	2	2	2	4	4	2	2	2	1	1	258	NA
2	56	25.57	1	2	2	2	2	4	2	2	2	1	1	261	NA
2	30	17.69	2	2	2	2	2	3	2	2	2	2	2	273	NA
2	44	23.5	2	2	2	1	4	4	2	2	2	2	2	279	NA
2	60	25.33	2	2	2	2	4	4	2	2	2	1	1	291	1663
2	44	21.91	2	2	2	1	2	4	2	2	2	2	2	294	NA
2	36	19.57	1	2	2	2	2	4	2	2	2	2	2	305	NA
2	45	22.15	1	2	2	1	3	3	2	2	2	1	1	315	NA
2	43	57.81	2	2	2	2	3	4	2	2	2	1	1	336	137
2	38	21.72	2	2	2	2	4	4	2	2	2	2	2	364	NA
2	52	28.84	2	2	2	1	4	4	2	2	2	1	1	376	NA
2	43	20.34	1	2	2	1	3	4	2	2	2	1	2	391	NA
2	40	21.45	2	2	2	1	3	3	2	2	2	1	2	412	34
2	51	20.83	2	2	1	2	4	4	2	2	2	1	2	437	NA
2	53	27.69	2	2	2	2	1	1	2	2	2	1	1	449	NA
2	54	26.84	2	2	2	2	3	4	2	2	2	1	2	456	NA
2	42	41.52	2	1	2	2	4	4	2	2	2	1	1	495	NA
2	33	26.67	2	2	2	2	3	2	2	1	1	1	2	497	NA
2	56	23.31	2	2	2	2	4	4	2	2	2	1	2	505	NA
2	44	23.63	2	2	2	1	4	4	2	2	2	1	1	572	NA
2	55	25.1	2	2	2	1	3	4	2	2	2	1	2	678	NA
2	47	24.67	2	2	2	2	3	4	2	2	2	1	2	689	NA
2	50	20.2	1	2	2	1	4	4	2	1	1	2	1	715	NA
2	51	29	2	2	2	2	4	4	2	2	2	1	1	787	NA
2	61	22.04	1	2	2	1	2	2	2	2	2	1	1	845	NA
2	31	23.03	1	2	2	1	3	3	2	2	2	1	2	846	NA
2	50	25.97	2	2	2	1	1	4	2	2	2	1	2	918	NA
2	54	18.03	2	2	2	2	4	4	2	2	2	1	2	1226	NA
2	54	18.03	2	2	2	2	4	4	2	2	2	1	2	1226	NA
2	45	22.15	2	2	2	1	4	4	2	2	2	1	1	1416	4
2	48	23.42	2	2	2	1	4	4	2	2	2	2	2	1503	NA
2	50	29.14	2	2	2	2	4	4	2	2	2	2	1	1813	NA
2	44	23.52	2	2	2	2	4	4	2	2	2	2	2	1974	NA
2	48	24.22	2	2	2	2	4	4	2	2	2	2	2	2065	NA
2	49	23.94	2	2	2	1	4	4	2	1	2	2	2	2371	2764
2	40	16.02	1	2	2	2	2	3	2	2	2	1	2	2506	NA
2	35	16.88	1	2	1	1	3	3	2	2	2	1	2	2555	NA
2	62	24.65	1	2	2	2	4	3	2	2	2	1	1	2574	NA
1	47	19.61	2	2	2	2	3	4	2	1	1	2	2	0	NA
1	37	23.53	2	2	2	2	2	2	2	2	2	1	2	0	NA
1	52	24.8	2	2	2	2	2	4	2	1	1	1	1	0	NA
1	33	30.12	1	2	2	1	2	2	2	1	1	1	2	0	NA
1	36	23.24	1	2	1	2	2	2	2	1	2	2	2	0	NA
1	32	27.78	2	2	2	2	4	4	2	2	2	2	2	0	NA
1	42	25.61	1	2	2	1	2	3	2	2	2	1	2	0	NA
1	32	24.91	1	2	2	1	2	4	2	2	1	1	2	0	NA
1	33	22.04	2	2	2	2	2	2	2	2	2	1	2	0	NA
1	31	23.78	1	2	2	2	2	3	2	1	1	2	2	0	NA
1	37	31.21	2	2	2	1	2	4	2	1	1	2	2	0	NA
1	47	16.92	2	2	2	2	3	3	NA	1	1	1	2	0	NA
1	36	20.43	2	2	2	2	2	4	2	2	1	1	2	0	NA
1	30	23.66	2	2	2	1	3	2	2	1	2	2	2	0	NA
1	52	26.23	1	2	2	2	4	3	2	2	1	2	2	0	NA
1	42	27.31	2	1	2	2	2	2	2	2	2	1	1	0	NA
1	57	24.8	2	2	2	1	2	2	2	2	2	2	2	0	NA
1	36	21.63	1	2	2	2	2	3	2	1	1	2	2	0	NA
1	30	25.11	2	2	2	2	2	2	2	1	2	2	2	0	NA
1	54	22.05	2	2	2	2	3	3	2	1	1	1	1	0	NA
1	35	23.62	2	2	2	1	3	3	2	2	1	1	2	0	NA
1	39	26.83	2	2	2	1	4	4	2	1	1	2	2	0	NA
1	48	24.73	2	2	2	2	4	4	2	2	1	1	2	0	NA
1	31	25.16	2	2	2	1	3	4	2	2	2	1	2	0	NA
1	52	28.88	2	2	2	2	3	3	2	2	1	1	1	0	NA
1	51	23.74	2	2	2	2	3	4	2	2	2	1	2	0	NA
1	36	24.46	2	2	2	1	2	3	2	2	2	2	1	0	NA
1	53	24.77	2	2	2	1	3	4	2	1	2	1	2	0	NA
1	36	30.37	2	2	2	1	2	4	2	2	2	2	2	0	NA
1	33	22.14	2	2	2	2	3	3	2	1	2	1	1	0	NA
1	33	26.42	2	2	2	1	3	3	2	1	1	1	2	0	NA
1	38	25.86	2	2	2	1	2	3	2	2	1	1	1	0	NA
1	37	24.61	2	2	2	2	2	3	2	1	1	2	2	0	NA
1	52	26.45	2	2	2	2	3	3	2	2	2	2	2	0	NA
1	45	22.34	2	2	2	2	2	3	2	1	1	1	2	0	NA
1	43	26.57	2	2	2	2	4	4	2	2	1	1	2	0	NA
1	35	19.05	2	2	2	2	3	3	2	2	2	2	2	0	NA
1	37	26.99	2	2	2	2	3	3	2	1	2	1	2	0	NA
1	33	22.5	2	2	2	2	2	2	2	1	1	1	2	0	NA
1	34	21.88	1	2	2	2	4	4	2	2	2	2	2	0	NA
1	30	21.61	2	2	2	2	3	4	2	2	1	1	2	0	NA
1	40	22.84	2	2	2	2	2	2	2	2	1	2	2	0	NA
1	43	28.09	2	2	2	1	2	3	2	1	1	2	2	0	NA
1	38	23.74	2	2	2	2	3	4	2	2	1	2	2	0	NA
1	32	22.79	2	2	2	2	2	4	2	2	1	1	2	0	NA
1	52	23.59	2	2	2	2	2	4	2	1	2	1	2	0	NA
1	62	24.8	2	2	2	2	3	3	2	2	2	1	1	0	NA
1	30	21.47	2	2	2	2	4	4	2	2	2	1	2	0	NA
1	56	24.06	2	2	2	2	4	4	2	2	2	1	2	0	NA
1	41	26.03	2	2	2	2	2	2	1	2	2	1	2	0	NA
1	45	23.99	2	2	2	2	3	3	2	1	1	2	2	0	NA
1	45	26.47	1	2	2	2	2	4	2	2	2	1	2	0	NA
1	33	24.49	2	2	2	2	2	4	2	2	2	1	2	0	NA
1	37	25.76	2	2	2	2	4	4	2	2	1	2	2	0	NA
1	37	22.69	2	2	2	2	2	3	2	1	2	2	1	0	NA
1	44	25.83	1	2	2	2	2	4	2	1	1	1	1	0	NA
1	32	27.04	1	2	2	2	3	4	2	1	1	1	2	0	NA
1	32	26.79	1	2	2	1	3	4	2	1	2	1	2	0	NA
1	31	21.55	1	2	2	2	3	4	2	2	2	2	2	0	NA
1	37	23.81	2	2	2	2	3	4	2	2	2	2	1	0	NA
1	36	22.96	2	2	2	2	2	2	2	1	1	1	1	0	NA
1	38	26.82	2	2	2	2	4	3	2	2	2	2	2	0	NA
1	43	25.25	2	2	2	2	4	4	2	2	1	1	2	0	NA
1	32	24.76	1	1	2	1	4	4	2	2	1	1	2	0	NA
1	78	22.1	1	2	2	2	2	4	2	2	2	1	1	0	NA
1	41	22.27	2	2	2	1	3	2	2	2	1	2	2	0	NA
1	38	31.63	1	2	2	2	2	3	2	2	2	2	2	0	NA
1	49	23.99	1	2	2	1	3	4	2	2	1	2	1	0	NA
1	37	24.44	2	2	2	1	2	4	2	2	1	1	2	0	NA
1	39	27.68	2	2	2	2	2	3	2	2	1	2	2	0	NA
1	50	24.46	2	2	2	1	2	3	2	2	1	2	2	0	NA
1	34	26.03	1	2	2	2	2	4	2	2	2	1	2	0	NA
1	37	30.59	2	2	2	2	2	2	2	2	2	1	2	0	NA
1	55	20.8	2	2	2	2	3	3	2	2	2	2	2	0	NA
1	49	24.77	2	2	2	2	3	3	2	2	2	2	2	0	NA
1	39	22.86	2	2	2	2	3	4	2	1	1	2	2	0	NA
1	49	19.27	1	2	2	1	2	3	2	1	2	1	2	0	NA
1	67	23.44	2	2	2	2	2	2	2	2	1	2	1	0	NA
1	38	20.2	2	2	2	1	2	2	2	1	1	2	2	0	NA
1	39	29.76	2	2	2	2	3	4	2	2	2	1	2	0	NA
1	54	28.55	2	2	2	2	1	3	2	1	2	2	2	0	NA
1	48	26.42	1	2	1	2	4	4	2	1	1	1	2	0	NA
1	44	24.34	1	2	2	2	2	4	2	1	1	1	2	0	NA
1	49	27.78	2	2	2	1	2	3	2	1	1	2	2	0	NA
1	48	23.67	2	2	2	1	3	4	2	1	1	1	2	0	NA
1	35	34.33	2	2	2	2	3	4	2	2	2	1	2	0	NA
1	45	23.88	2	2	2	2	2	2	2	1	2	1	2	0	NA
1	45	34.6	2	2	2	2	2	2	2	1	1	2	2	0	NA
1	34	33.28	2	2	2	1	2	3	2	1	1	2	2	0	NA
1	45	24.57	2	2	2	1	3	3	2	2	1	2	2	0	NA
1	37	19.16	1	2	2	1	2	3	2	2	1	2	2	0	NA
1	40	25.39	1	2	2	2	2	3	2	1	1	2	2	0	NA
1	36	20.48	1	2	2	2	2	3	2	2	1	2	2	0	NA
1	43	25.62	2	2	2	1	2	3	2	1	1	2	2	0	NA
1	54	24.91	2	2	2	2	2	3	2	2	2	2	2	0	NA
1	44	27.99	2	2	2	1	3	3	2	2	1	2	2	0	NA
1	38	28.73	2	2	2	2	2	2	2	2	2	1	2	1	NA
1	57	25.86	2	2	2	2	3	4	2	2	1	1	2	1	NA
1	50	23.62	2	2	2	1	2	4	2	1	1	2	2	1	NA
1	57	22.28	2	2	2	2	4	4	2	2	1	1	1	1	NA
1	36	25.26	2	2	2	2	3	4	2	1	2	2	1	1	NA
1	44	26.42	2	2	2	2	3	3	2	2	1	1	2	1	NA
1	34	28.23	2	2	2	2	2	2	2	2	1	1	2	1	NA
1	45	24.84	2	2	2	2	2	3	2	2	1	2	2	1	NA
1	31	24.8	2	2	2	2	2	4	2	2	1	1	2	1	NA
1	31	22.39	1	2	1	1	4	4	2	2	1	1	2	1	NA
1	38	23.32	2	2	2	2	3	3	2	2	2	2	2	1	NA
1	48	26.35	2	2	2	2	2	2	2	2	2	1	2	2	NA
1	43	28.7	2	2	2	2	3	4	2	1	2	2	2	2	NA
1	33	22.13	1	2	1	1	3	3	2	2	2	2	1	2	NA
1	45	17.99	2	2	2	2	2	4	2	1	2	1	2	2	NA
1	34	23.15	2	2	2	2	2	2	2	1	1	1	2	2	NA
1	59	23.32	2	2	2	2	3	2	2	2	2	1	1	2	NA
1	31	21.55	2	2	2	1	4	4	2	2	1	2	2	2	NA
1	44	21.91	2	2	2	2	3	3	2	2	1	2	2	2	NA
1	36	24.17	2	2	2	2	4	4	2	2	2	2	2	3	NA
1	35	20.75	1	2	2	2	2	4	2	2	1	1	2	3	NA
1	58	25.86	2	2	2	2	4	4	1	2	2	2	2	3	NA
1	62	27.4	2	2	1	2	2	4	2	1	1	1	1	3	NA
1	63	22.76	2	2	2	2	3	3	2	2	2	1	2	3	NA
1	44	22.39	2	2	1	1	3	4	2	2	2	2	2	3	NA
1	37	23.38	2	2	2	2	2	4	2	2	1	2	1	3	NA
1	52	25.31	2	2	2	2	2	2	2	1	2	2	1	4	NA
1	32	21.63	2	2	2	2	2	2	2	2	1	1	2	4	NA
1	46	25.71	2	2	2	2	2	4	2	1	1	1	2	4	NA
1	31	22.34	2	2	2	2	3	3	2	2	1	2	1	4	NA
1	44	22.47	2	2	2	2	2	4	2	2	1	1	2	4	NA
1	39	23.51	2	2	2	2	2	4	2	2	1	2	2	4	NA
1	66	20.31	2	2	2	2	3	4	2	2	2	1	1	4	NA
1	41	27.32	2	2	2	2	4	4	2	1	1	1	2	4	NA
1	48	24.45	2	2	1	2	3	3	2	2	2	1	2	4	NA
1	45	25.65	2	2	2	2	3	4	2	2	2	1	2	5	NA
1	56	27.08	2	2	2	1	2	4	2	2	2	1	1	5	NA
1	54	22.14	2	2	2	2	2	3	2	2	2	1	1	5	NA
1	37	23.85	2	2	2	2	3	2	2	2	1	2	2	5	NA
1	38	24.09	1	2	2	2	2	3	2	1	1	1	2	5	NA
1	52	27.99	1	2	2	2	2	4	2	2	1	2	1	5	NA
1	42	20.98	2	2	2	2	2	3	2	1	2	1	2	6	NA
1	51	26.75	2	2	2	2	3	3	2	1	1	1	1	6	NA
1	36	23.67	2	2	2	1	2	3	2	2	1	1	2	6	NA
1	44	24.09	2	2	2	2	3	4	2	2	1	1	2	6	NA
1	53	25.69	2	2	2	2	2	3	2	2	1	2	2	6	NA
1	35	24.07	2	2	2	1	3	3	2	2	1	2	1	6	NA
1	36	26.12	2	2	2	1	2	4	2	1	2	2	2	7	NA
1	30	22.86	1	2	2	2	2	3	2	2	2	1	2	7	NA
1	31	28.08	1	2	2	2	3	4	2	2	2	2	1	7	NA
1	36	25.14	2	2	2	2	2	3	2	2	1	1	2	7	NA
1	49	26.57	1	2	2	2	2	3	2	2	1	1	1	7	NA
1	46	21.83	1	2	2	2	2	4	2	2	1	1	2	7	NA
1	58	23.73	2	2	2	2	2	4	2	2	1	1	1	8	NA
1	46	22.68	2	2	2	2	2	2	2	1	1	2	2	8	NA
1	49	24.74	2	2	2	2	3	3	2	1	1	2	2	9	NA
1	37	24.16	1	2	2	1	4	2	2	2	1	1	1	9	NA
1	31	22.94	2	2	2	1	2	2	2	1	1	1	2	9	NA
1	31	42.94	2	2	2	1	2	2	2	1	1	1	2	9	NA
1	32	25.26	2	2	2	1	3	4	2	2	1	2	2	9	NA
1	45	23.88	2	2	2	1	3	3	2	1	1	2	2	10	NA
1	45	23.88	2	2	2	1	3	3	2	1	1	2	2	10	NA
1	30	24.57	2	2	2	2	2	4	2	2	1	2	2	10	NA
1	45	22.55	1	2	2	2	2	3	2	2	1	2	2	11	NA
1	32	24.39	2	2	2	2	3	2	2	1	2	2	2	12	NA
1	36	24.69	2	2	2	1	3	3	2	2	2	1	2	12	NA
1	47	26.47	2	2	2	2	4	4	2	2	1	1	1	12	NA
1	55	24.8	2	2	2	1	2	3	2	1	1	1	1	12	NA
1	47	23.42	2	2	2	2	2	2	2	1	1	1	1	13	NA
1	40	21.26	2	2	2	2	3	4	2	2	1	1	2	14	NA
1	30	24.51	1	2	2	1	2	3	2	2	1	1	2	14	NA
1	47	25.39	1	2	2	2	2	4	2	1	1	1	2	15	NA
1	33	25.78	2	2	2	1	4	4	2	2	2	1	2	17	NA
1	30	25.47	2	2	2	2	4	4	2	2	2	1	1	18	NA
1	32	23.88	2	2	2	1	2	4	2	1	1	1	2	18	NA
1	46	20.83	2	2	2	1	2	3	2	1	1	1	2	23	NA
1	54	23.74	2	2	1	1	2	3	2	1	2	1	2	32	NA
1	38	25.51	1	2	2	1	4	4	2	2	2	2	2	39	NA
1	36	21.97	2	2	2	1	3	3	2	2	2	1	2	42	NA
1	51	21.31	1	2	2	1	2	4	2	1	2	1	2	42	NA
1	35	25.28	2	2	2	1	2	2	2	1	2	1	2	42	NA
1	46	26.99	1	2	2	2	2	4	2	1	1	1	2	44	NA
1	31	28.4	2	2	2	1	3	4	2	1	2	2	2	54	NA
1	40	18.83	2	2	2	2	3	4	2	1	2	2	2	57	NA
1	56	25.32	2	2	2	2	2	3	2	1	1	1	1	60	NA
1	51	26.72	2	2	2	1	2	3	2	1	1	1	2	65	NA
1	32	21.41	2	2	2	2	2	3	2	1	2	2	2	79	NA
1	56	20.95	2	2	2	2	2	2	2	1	1	1	2	84	NA
1	36	25.83	1	2	1	1	3	2	2	2	1	1	2	128	12
1	39	25.95	2	2	2	2	3	4	2	2	2	1	1	385	4
1	52	25.95	1	2	2	2	3	4	2	1	1	1	1	476	NA
1	54	23.26	2	2	2	2	3	4	2	1	2	1	2	1076	NA
1	50	30.81	2	2	2	2	3	4	2	2	2	1	2	1271	NA
1	70	23.42	2	2	2	2	2	4	2	2	2	1	1	1446	NA
1	70	23.42	2	2	2	1	2	4	2	1	1	1	1	1446	NA
1	53	25.54	2	2	2	2	2	4	2	1	1	1	2	1677	NA
1	37	26.13	2	2	2	2	4	4	2	1	1	2	1	2061	3
2	34	19.56	2	2	2	1	3	3	2	2	2	2	2	0	NA
2	68	22.94	2	2	2	1	2	3	2	2	2	1	2	0	NA
2	62	23.24	2	2	2	2	3	3	2	2	1	1	1	0	NA
2	54	23.58	2	2	2	1	4	4	2	2	2	1	1	0	NA
2	46	31.84	2	2	2	2	4	2	2	2	2	2	1	0	NA
2	59	26.4	2	2	2	2	3	4	2	2	2	1	1	0	NA
2	44	24.09	2	2	2	2	3	3	2	2	2	2	2	0	NA
2	43	22.21	2	2	2	2	2	2	2	2	1	2	2	0	NA
2	37	17.5	1	2	2	2	2	3	2	2	1	2	2	0	NA
2	33	20.2	2	2	2	1	4	3	2	2	2	2	2	0	NA
2	30	22.1	2	2	2	1	3	3	2	2	2	2	2	0	NA
2	65	22.15	2	1	2	1	2	3	2	2	2	1	1	0	NA
2	39	22.6	2	2	2	1	3	3	2	1	2	1	2	0	NA
2	47	22.85	1	1	2	2	4	3	2	2	2	2	1	0	NA
2	59	20.61	2	2	2	2	4	4	2	2	2	1	1	0	NA
2	60	25.71	2	1	1	1	3	3	2	2	2	1	1	0	NA
2	43	19.47	2	2	2	1	3	3	2	2	2	1	2	0	NA
2	34	18.37	2	2	2	1	3	4	2	2	2	1	1	0	NA
2	30	23.44	1	2	2	1	3	4	2	2	2	2	2	0	NA
2	62	24.46	2	2	2	2	3	4	2	2	2	1	1	0	NA
2	49	29.26	2	2	2	2	3	3	2	2	1	2	2	0	NA
2	40	19.4	1	2	1	1	3	4	2	2	2	2	2	0	NA
2	45	19.71	1	2	2	2	2	4	2	2	2	1	2	1	NA
2	52	22.38	1	2	2	2	3	4	2	2	2	1	1	1	NA
2	36	23.01	2	2	2	2	3	4	2	2	2	1	2	1	NA
2	49	20.49	1	2	2	2	3	3	2	2	2	1	1	1	NA
2	46	25.64	2	2	2	2	3	3	2	2	2	1	2	2	NA
2	37	26.45	2	2	2	1	4	4	1	2	2	2	2	3	NA
2	37	20.55	2	2	2	1	2	2	2	2	2	1	2	3	NA
2	47	33.26	2	2	2	2	2	3	1	2	2	1	1	4	NA
2	31	18.58	2	2	2	1	2	2	2	2	2	2	2	4	NA
2	48	28.1	1	2	1	1	3	4	2	2	2	2	2	4	NA
2	31	21.83	2	2	2	2	3	3	2	2	2	2	2	4	NA
2	38	43.26	2	2	2	1	2	4	2	2	2	2	2	5	NA
2	35	19.84	1	2	2	2	2	4	2	2	2	2	1	5	NA
2	54	25.72	2	2	2	2	3	4	2	2	2	1	1	7	NA
2	35	25.39	2	2	2	2	3	4	2	2	2	1	2	8	NA
2	32	21.33	1	2	2	1	4	4	2	2	2	1	2	16	NA
2	30	21.09	2	2	2	2	3	4	2	2	2	2	2	16	NA
2	42	28.86	2	2	2	1	2	2	2	2	2	2	2	17	NA
2	31	22.05	2	2	2	2	3	3	2	2	1	1	2	21	NA
2	32	22.86	1	2	2	2	4	4	2	2	2	2	2	21	NA
2	32	19.23	1	2	2	1	2	4	2	2	1	1	2	23	NA
2	73	26.17	2	2	2	1	4	4	2	2	2	1	1	26	NA
2	49	21.97	1	2	2	1	4	4	2	2	2	1	2	36	NA
2	38	48.65	2	2	2	2	2	4	2	2	2	1	2	102	7
2	38	21.91	2	2	2	2	3	4	2	2	2	1	2	168	3
2	51	25.1	1	2	2	1	4	4	2	2	2	1	2	218	0
2	37	18.07	2	2	2	2	4	4	2	2	1	1	2	380	3
2	35	21.63	2	2	2	2	4	4	2	2	2	1	2	918	9
1	35	22.86	2	2	1	2	3	3	2	1	2	2	2	0	NA
1	38	23.74	1	2	2	2	3	3	2	2	2	1	2	0	NA
1	30	21.05	2	2	2	1	4	4	2	2	2	2	2	0	NA
1	40	25.01	2	2	2	1	2	4	2	1	1	2	2	0	NA
1	33	23.95	2	2	2	2	2	3	2	1	1	1	2	0	NA
1	32	21.46	2	2	2	2	3	4	NA	1	1	1	2	0	NA
1	51	22.86	2	2	2	2	2	3	2	2	1	1	2	0	NA
1	32	28.39	2	2	2	2	4	4	2	2	2	2	2	0	NA
1	46	23.05	1	2	2	2	3	3	2	2	2	2	2	0	NA
1	34	28.41	2	2	2	2	2	4	2	2	1	1	2	0	NA
1	41	25.95	2	2	2	2	2	3	2	2	2	2	2	0	NA
1	77	26.14	1	2	2	2	3	4	2	2	1	1	2	0	NA
1	37	26.06	1	2	2	2	2	4	2	1	1	1	2	0	NA
1	56	24.8	2	2	2	2	3	2	2	1	1	1	2	0	NA
1	43	21.11	1	2	2	1	3	3	2	2	2	2	1	0	NA
1	46	26.3	1	2	1	2	2	3	2	2	2	1	2	0	NA
1	31	24.44	2	2	2	2	2	2	2	2	2	1	2	0	NA
1	37	23.18	2	2	2	1	2	3	2	1	1	2	2	0	NA
1	37	25.31	2	2	2	1	3	3	2	1	1	2	1	0	NA
1	35	23.72	2	2	2	1	3	4	2	2	2	1	1	0	NA
1	44	25.35	2	2	1	1	3	4	2	2	1	1	2	0	NA
1	41	26.57	1	2	2	2	3	4	2	2	2	1	2	0	NA
1	32	25.95	2	2	2	2	2	2	2	2	1	2	2	0	NA
1	33	22.66	1	2	2	1	2	3	2	1	2	1	2	0	NA
1	52	20.45	2	2	2	2	4	4	2	2	2	1	2	0	NA
1	36	28.51	2	2	2	1	2	3	2	2	2	2	2	0	NA
1	30	30.48	2	2	2	1	2	3	2	2	2	2	2	0	NA
1	55	22.76	1	2	1	2	2	3	2	1	1	1	2	0	NA
1	43	25.47	1	2	2	2	2	4	2	2	2	1	2	0	NA
1	30	31.74	2	2	2	2	2	4	2	1	2	1	2	0	NA
1	40	19.14	2	2	2	2	3	3	2	2	2	2	2	0	NA
1	31	22.77	1	2	2	2	2	4	2	1	1	2	2	0	NA
1	35	27.04	2	2	2	2	4	4	2	2	2	2	2	0	NA
1	47	22.59	1	2	2	1	4	4	2	2	2	1	2	0	NA
1	40	25.64	2	2	1	2	2	4	2	2	2	2	1	0	NA
1	48	23.94	1	2	1	2	4	4	2	1	2	1	2	0	NA
1	50	24.22	2	2	2	1	4	4	2	2	2	1	2	0	NA
1	45	22.92	2	2	2	1	4	3	2	2	1	1	2	0	NA
1	60	21.8	1	2	1	1	4	4	2	1	2	1	1	0	NA
1	37	22.34	2	2	2	2	3	3	2	2	2	2	2	0	NA
1	31	27.36	2	2	2	2	3	3	2	2	2	1	1	0	NA
1	30	24.49	2	2	2	1	2	4	2	2	1	2	2	0	NA
1	33	20.02	2	2	2	2	3	3	2	2	1	2	2	0	NA
1	42	28.09	2	2	2	2	2	4	2	1	1	2	2	0	NA
1	33	25.1	2	2	2	1	3	4	2	1	1	2	2	0	NA
1	34	20.37	2	2	2	2	3	3	2	1	1	2	2	0	NA
1	59	25.24	2	2	2	2	2	4	2	1	1	1	1	0	NA
1	39	20.72	1	2	2	1	2	4	2	2	1	1	2	0	NA
1	57	19.03	2	2	1	1	2	3	2	2	2	1	1	0	NA
1	35	24.74	2	2	2	1	2	3	2	1	2	1	2	0	NA
1	37	23.03	2	2	2	2	3	3	2	1	1	1	2	0	NA
1	35	25.42	2	2	2	1	2	2	2	1	1	2	2	0	NA
1	33	24.49	2	2	2	2	3	3	2	2	2	1	2	0	NA
1	30	23.95	2	2	2	1	2	2	2	2	1	1	2	0	NA
1	49	24.16	2	2	2	2	3	2	2	2	2	1	1	0	NA
1	36	28.06	2	2	2	2	3	3	2	1	1	1	2	0	NA
1	33	26.4	1	2	1	1	3	2	2	1	2	2	2	0	NA
1	33	25.71	2	2	2	1	2	3	2	2	2	1	2	0	NA
1	38	25.4	2	2	2	1	2	3	2	1	2	1	2	0	NA
1	41	24.09	1	2	2	2	3	3	2	2	2	2	2	0	NA
1	41	28.37	2	2	2	2	2	2	2	2	1	1	1	0	NA
1	50	23.55	1	2	2	2	3	4	2	1	1	2	2	0	NA
1	45	23.67	2	2	2	2	2	2	2	2	1	1	2	0	NA
1	53	24.09	2	2	2	2	3	4	2	2	2	2	2	0	NA
1	36	23.89	1	2	2	2	2	3	2	2	2	2	2	0	NA
1	32	28.34	2	2	2	2	2	3	2	2	1	2	2	0	NA
1	44	25.06	2	2	2	2	2	4	2	2	1	1	2	0	NA
1	55	23.05	2	2	2	2	4	4	2	2	2	1	1	0	NA
1	30	27.12	1	2	2	2	3	3	2	2	2	1	2	0	NA
1	33	22.09	2	2	2	1	3	3	2	1	2	1	2	0	NA
1	39	21.74	1	2	2	2	4	4	2	2	2	1	2	0	NA
1	54	25.1	2	2	2	2	3	3	2	2	2	1	2	0	NA
1	37	21.41	2	2	2	2	2	3	2	1	1	1	2	0	NA
1	43	29.34	2	2	2	2	2	3	2	2	1	1	2	0	NA
1	62	23.59	2	2	2	2	2	2	2	1	1	1	1	0	NA
1	47	27.22	2	2	2	1	3	3	2	2	2	1	1	0	NA
1	35	28.73	1	2	2	1	4	4	2	2	2	2	2	0	NA
1	43	23.53	2	2	2	2	2	4	2	1	1	2	2	0	NA
1	51	19.38	2	2	2	2	2	3	1	2	2	2	1	0	NA
1	34	23.45	2	2	2	2	3	3	2	2	2	1	2	0	NA
1	45	28.2	2	2	1	1	2	4	2	2	1	2	2	0	NA
1	36	25.25	2	2	2	2	3	3	2	1	1	1	2	0	NA
1	51	23.05	2	2	2	1	2	4	2	1	2	1	2	0	NA
1	70	25.35	1	2	2	2	3	3	2	2	2	1	1	0	NA
1	39	27.08	2	2	2	2	4	4	2	2	1	2	2	0	NA
1	35	28.39	1	2	2	1	2	3	2	2	1	2	2	0	NA
1	50	23.11	2	2	2	2	4	4	2	2	2	2	2	0	NA
1	58	27.85	2	2	2	2	2	3	2	2	1	1	2	0	NA
1	33	20.44	2	2	2	1	2	3	2	2	1	2	2	0	NA
1	35	26.45	2	2	2	2	2	2	2	2	1	1	2	0	NA
1	35	28.34	2	2	2	2	3	3	2	2	1	2	1	0	NA
1	37	26.49	1	2	2	2	3	4	2	2	2	2	2	0	NA
1	31	27.68	2	2	2	2	3	4	2	2	1	2	2	0	NA
1	32	24.46	2	2	2	2	3	3	2	2	1	2	2	0	NA
1	33	27.68	2	2	2	2	2	2	2	1	2	2	2	0	NA
1	30	21.97	2	2	2	2	3	4	2	2	1	2	2	0	NA
1	34	29.07	2	2	2	2	2	3	2	2	2	2	2	0	NA
1	35	23.88	2	2	2	2	3	3	2	2	2	1	2	0	NA
1	37	21.51	1	2	2	2	3	4	2	2	2	2	2	0	NA
1	36	23.34	2	2	2	1	3	3	2	1	1	1	2	0	NA
1	38	28.23	1	2	2	2	3	3	2	2	1	2	2	0	NA
1	39	27.79	1	2	2	2	3	3	2	2	1	1	1	0	NA
1	32	26.03	1	2	2	2	2	4	2	1	2	1	2	0	NA
1	34	20.4	2	2	2	1	2	3	2	2	2	2	2	0	NA
1	40	24.24	2	2	2	2	3	4	2	2	2	1	2	0	NA
1	34	17.65	2	2	2	2	2	3	2	2	2	1	2	0	NA
1	42	24.91	1	2	2	2	2	4	2	1	1	1	2	0	NA
1	32	24.96	2	2	2	2	3	3	2	2	1	1	2	0	NA
1	35	24.22	2	2	2	2	2	3	2	2	2	2	2	0	NA
1	40	21.3	2	2	2	2	2	3	2	1	1	2	2	0	NA
1	37	19.88	2	2	2	2	4	4	2	2	2	1	2	0	NA
1	31	24.49	2	2	2	2	2	3	2	1	1	2	2	0	NA
1	31	26.89	1	2	2	2	2	4	2	2	2	1	2	0	NA
1	33	22.92	2	2	2	2	2	2	2	1	2	2	2	0	NA
1	36	29.39	2	2	2	2	2	3	2	1	1	2	2	0	NA
1	39	23.84	1	1	2	1	4	4	2	1	2	1	1	0	NA
1	40	28.12	2	2	2	2	2	3	2	2	1	2	2	0	NA
1	40	28.12	2	2	2	2	2	3	2	2	2	2	2	0	NA
1	32	23.66	2	2	2	2	3	3	2	2	2	2	2	0	NA
1	39	21.97	2	2	2	2	2	2	2	2	1	1	2	0	NA
1	41	24.22	2	2	2	2	3	4	2	1	1	1	2	0	NA
1	32	35.64	1	2	2	2	3	3	2	1	2	2	2	0	NA
1	35	20.12	1	2	2	2	2	3	2	1	2	1	2	0	NA
1	73	23.34	2	2	2	2	4	4	2	2	2	1	1	0	NA
1	58	21.48	2	2	2	2	3	4	2	1	1	1	1	0	NA
1	36	25.71	2	2	2	2	2	3	2	2	2	2	1	0	NA
1	45	25.86	2	2	2	2	2	3	2	2	1	1	2	0	NA
1	34	27.47	2	2	2	2	3	3	2	1	2	1	2	0	NA
1	30	33.3	2	2	2	1	2	2	2	2	1	2	2	0	NA
1	37	23.88	2	2	2	2	2	3	2	1	1	2	2	0	NA
1	41	28.08	1	1	1	2	3	3	2	2	1	2	2	0	NA
1	33	22.59	2	2	2	1	2	4	2	2	1	2	2	0	NA
1	30	24.09	2	2	2	2	2	4	2	1	1	1	2	0	NA
1	30	24.22	2	2	2	2	1	2	2	1	2	1	1	0	NA
1	31	26.22	2	2	2	2	2	3	2	1	2	2	2	0	NA
1	61	27.78	2	2	2	2	4	4	2	2	2	1	1	0	NA
1	63	24.66	1	2	1	1	3	3	2	1	2	1	1	0	NA
1	35	25.88	2	2	2	2	3	3	2	2	2	2	2	0	NA
1	67	30.59	1	2	2	1	3	3	2	1	1	1	1	0	NA
1	31	30.25	2	2	2	2	3	4	2	1	1	2	2	0	NA
1	32	26.57	2	2	2	2	3	4	2	1	1	2	1	0	NA
1	33	23.01	2	2	2	2	2	3	2	1	2	2	1	0	NA
1	31	23.18	2	2	2	2	2	2	2	2	2	2	2	0	NA
1	43	22.68	2	2	2	2	3	3	2	2	2	2	2	0	NA
1	32	23.74	2	2	2	2	3	3	2	1	1	1	2	0	NA
1	32	25.54	2	2	2	2	2	3	2	2	2	1	1	0	NA
1	37	26.93	2	2	2	2	4	4	2	2	2	1	2	0	NA
1	33	22.58	2	2	2	2	3	4	2	2	1	1	2	0	NA
1	59	27.69	2	2	1	2	4	4	2	2	1	1	2	0	NA
1	37	27.01	2	2	2	2	2	3	2	2	2	2	2	0	NA
1	34	19.49	2	2	2	2	3	4	2	1	2	2	2	0	NA
1	42	22.48	2	2	2	1	2	4	2	1	1	2	2	0	NA
1	32	22.49	2	2	2	2	2	3	2	1	1	1	2	0	NA
1	32	19.59	2	2	2	2	2	3	2	1	1	1	2	0	NA
1	76	21.26	2	2	2	1	3	3	2	1	1	1	1	0	NA
1	46	23.31	2	2	2	2	3	4	2	2	2	1	2	0	NA
1	65	26.85	2	2	2	2	3	4	2	2	2	1	1	0	NA
1	62	24.49	2	2	1	2	4	4	2	2	2	1	1	0	NA
1	32	19.97	2	2	2	2	2	4	2	2	1	1	2	0	NA
1	56	24.8	2	2	2	1	3	3	2	2	2	1	1	0	NA
1	35	28.08	2	2	2	2	3	4	2	2	1	1	2	0	NA
1	32	22.28	2	2	2	2	2	3	2	1	1	2	2	0	NA
1	36	24.84	1	2	2	2	2	4	2	2	2	1	2	0	NA
1	52	23.05	1	2	2	2	3	2	2	1	1	1	2	0	NA
1	45	27.55	1	2	2	1	2	4	2	1	1	2	2	0	NA
1	37	25.35	1	2	2	2	3	4	2	1	1	2	2	0	NA
1	36	27.76	1	2	2	1	2	4	2	1	1	2	2	0	NA
1	40	17.43	2	2	2	2	2	4	2	2	2	2	1	0	NA
1	38	25.71	2	2	2	1	2	3	2	2	2	1	2	0	NA
1	39	22.59	1	2	2	1	2	2	2	2	1	2	2	0	NA
1	33	24.49	1	2	2	1	2	3	2	1	1	1	2	0	NA
1	34	23.42	1	2	2	1	2	2	2	1	2	1	1	0	NA
1	48	26.89	2	2	2	1	2	3	2	2	1	2	1	0	NA
1	31	23.84	2	2	2	1	3	4	2	2	2	1	2	0	NA
1	56	22.76	2	2	1	1	2	2	2	1	2	1	2	0	NA
1	38	22.68	2	2	1	2	2	3	2	2	2	2	2	0	NA
1	43	21.97	1	2	2	1	2	3	2	1	2	2	2	0	NA
1	64	21.8	2	2	2	2	3	4	2	1	1	1	1	0	NA
1	32	27.34	1	2	2	2	2	3	2	2	2	1	2	0	NA
1	38	27.66	2	2	2	2	2	3	2	2	1	1	2	0	NA
1	37	26.89	2	2	2	2	2	3	2	1	1	1	2	0	NA
1	50	28.23	1	2	2	2	2	4	2	2	2	2	2	0	NA
1	51	20.38	2	2	2	1	2	4	2	2	1	1	1	0	NA
1	48	29.07	2	2	2	2	2	2	2	2	1	1	2	0	NA
1	60	25.71	2	2	1	2	4	4	2	2	2	1	2	0	NA
1	49	19.37	2	2	2	2	3	2	2	1	2	1	2	0	NA
1	39	26.4	2	2	2	2	2	3	2	1	2	2	2	0	NA
1	47	22.65	2	2	2	1	2	4	2	1	2	2	2	0	NA
1	35	26.67	2	2	2	2	2	3	2	1	1	2	2	0	NA
1	43	23.74	2	2	2	2	4	4	2	2	2	1	2	0	NA
1	43	22.72	2	2	2	2	3	4	2	2	1	1	2	0	NA
1	35	24.28	2	2	1	1	3	4	2	1	1	1	2	0	NA
1	36	22.46	2	2	2	1	4	4	2	2	2	1	2	0	NA
1	33	22.04	2	2	2	2	2	3	2	1	1	1	2	0	NA
1	30	17.99	2	2	2	2	1	3	2	2	2	1	2	0	NA
1	30	23.66	2	2	2	1	2	3	2	2	2	1	2	0	NA
1	32	25.71	2	2	2	2	2	4	2	2	1	1	2	0	NA
1	43	23.74	2	2	2	2	3	3	2	2	2	1	1	0	NA
1	31	25.44	2	2	2	2	2	3	2	1	1	1	2	0	NA
1	33	20.72	2	2	2	2	2	4	2	1	2	1	2	0	NA
1	34	25.47	2	2	2	2	3	3	2	1	1	2	2	0	NA
1	38	23.31	2	2	2	2	4	4	2	2	1	1	2	0	NA
1	57	26.12	2	2	2	2	4	3	2	1	1	1	2	0	NA
1	37	23.53	2	2	2	2	2	3	2	1	1	2	2	0	NA
1	39	28.69	2	2	2	1	2	3	2	1	1	2	2	0	NA
1	43	22.49	2	2	2	2	2	2	2	1	1	1	2	0	NA
1	40	20.68	1	2	1	2	3	4	2	2	2	1	2	0	NA
1	56	21.11	2	2	2	2	4	4	2	2	2	1	1	0	NA
1	40	24.38	2	2	2	2	3	3	2	1	1	2	2	0	NA
1	50	27.68	2	2	1	2	3	3	2	2	1	1	2	0	NA
1	53	24.8	2	2	2	2	4	4	2	2	2	1	1	0	NA
1	50	24.77	2	2	1	2	4	4	2	2	2	1	1	0	NA
1	64	26.56	2	2	2	2	3	3	2	2	1	1	2	0	NA
1	38	21.3	2	2	2	1	2	3	2	2	2	2	2	0	NA
1	44	21.8	2	2	2	2	2	4	2	2	1	2	2	0	NA
1	48	23.53	1	2	2	1	2	4	2	2	1	1	2	0	NA
1	45	20.96	1	2	2	1	4	4	2	1	1	1	2	0	NA
1	48	21.26	2	2	2	2	2	2	2	1	1	1	2	0	NA
1	38	21.16	2	2	2	2	3	3	2	1	1	1	2	0	NA
1	33	25.31	2	2	2	2	2	3	2	1	1	1	2	0	NA
1	32	22.2	1	2	2	2	2	3	2	2	2	2	2	0	NA
1	65	20.57	2	1	2	2	3	4	2	1	2	1	2	0	NA
1	40	21.8	1	2	2	1	3	3	2	2	2	2	2	0	NA
1	35	19.15	2	2	2	2	2	4	2	1	2	1	2	0	NA
1	38	23.67	2	2	2	2	3	4	2	2	2	2	2	0	NA
1	30	22.65	2	2	2	2	2	4	2	1	1	2	2	0	NA
1	32	22.04	2	2	2	1	1	3	2	1	1	1	2	0	NA
1	40	23.66	2	2	2	2	2	2	2	1	2	1	1	0	NA
1	32	23.57	2	2	2	1	2	3	2	2	2	2	2	0	NA
1	38	26.99	2	2	2	2	2	3	2	2	1	2	2	0	NA
1	31	27.25	2	2	2	2	2	3	2	1	1	1	2	0	NA
1	43	29.74	2	2	2	2	3	3	2	2	1	2	2	0	NA
1	40	22.23	1	2	2	1	2	3	2	2	1	2	2	0	NA
1	31	25.16	2	2	2	2	3	3	2	2	2	2	1	0	NA
1	31	24.38	1	2	2	2	2	2	2	2	2	1	2	0	NA
1	30	23.34	2	2	2	2	2	4	2	2	1	1	2	0	NA
1	35	20.07	1	2	1	1	3	3	2	2	2	1	2	0	NA
1	41	22.91	2	2	2	2	2	3	2	2	1	2	2	0	NA
1	32	19.53	2	2	2	2	3	4	2	1	1	2	2	0	NA
1	34	24.8	2	2	2	2	2	2	2	2	1	2	2	0	NA
1	55	24.57	2	2	1	1	2	2	2	2	1	1	2	0	NA
1	50	23.15	2	2	2	1	2	3	2	2	2	2	2	0	NA
1	37	21.13	2	2	2	2	2	3	2	1	2	2	2	0	NA
1	30	24.49	2	2	2	2	2	3	2	2	1	2	2	0	NA
1	39	22.99	2	2	2	2	4	4	2	2	2	1	2	0	NA
1	41	29.27	1	2	2	1	2	4	2	2	1	2	1	0	NA
1	48	26.17	2	2	2	1	4	4	2	2	2	1	2	0	NA
1	36	24.66	2	2	2	2	3	3	2	2	1	2	2	0	NA
1	39	21.72	2	2	2	2	3	3	2	2	2	1	2	0	NA
1	62	26.4	2	2	2	2	2	4	2	1	2	2	2	0	NA
1	58	23.42	1	2	2	2	3	3	2	2	2	2	1	0	NA
1	52	30.12	2	2	2	2	4	4	2	2	2	1	1	0	NA
1	54	22.76	2	2	2	2	3	3	2	2	2	1	1	0	NA
1	37	27.78	2	2	2	2	3	3	2	2	2	1	2	0	NA
1	32	20.07	2	2	2	2	2	2	2	2	1	2	2	0	NA
1	42	22.94	2	2	2	1	3	4	2	1	1	1	2	0	NA
1	41	27.92	2	2	2	2	3	4	2	2	1	2	2	0	NA
1	70	28.28	2	2	2	2	3	3	2	2	2	1	1	0	NA
1	35	26.37	2	2	2	1	3	3	2	2	1	2	2	0	NA
1	33	22.32	2	2	2	2	3	4	2	2	1	2	2	0	NA
1	39	27.85	1	2	2	2	2	3	2	2	1	2	2	0	NA
1	38	22.84	2	2	2	2	2	4	2	1	1	2	1	0	NA
1	35	16.85	2	2	2	1	3	4	2	2	2	1	2	0	NA
1	41	26.67	2	2	2	2	2	4	2	2	2	1	2	0	NA
1	34	22.72	2	2	2	2	3	2	2	1	1	2	2	0	NA
1	30	14.53	2	2	2	1	3	4	2	1	1	1	2	0	NA
1	33	23.81	1	2	2	2	2	2	2	2	2	1	2	0	NA
1	35	27.34	2	2	2	2	2	3	2	1	1	1	2	0	NA
1	52	19.83	2	2	2	2	4	4	2	2	2	2	2	0	NA
1	46	24.96	2	2	2	1	3	4	2	2	1	1	1	0	NA
1	33	26.33	2	2	2	2	3	3	2	2	1	2	2	0	NA
1	48	23.38	2	2	2	2	2	2	2	1	1	1	1	0	NA
1	55	25.95	2	2	2	2	4	4	2	2	1	1	2	0	NA
1	47	27.04	2	2	2	1	2	3	2	2	2	1	2	0	NA
1	56	23.73	2	2	2	2	2	3	2	1	2	1	2	0	NA
1	43	27.76	1	2	2	1	2	4	2	1	1	1	2	0	NA
1	35	20.52	2	2	2	1	2	2	2	2	1	1	2	0	NA
1	37	22.86	2	2	2	2	2	3	2	2	2	1	2	0	NA
1	49	22.15	2	2	2	1	2	4	2	2	1	2	2	0	NA
1	48	25.69	2	2	2	2	3	3	2	2	1	1	1	0	NA
1	59	27.34	1	2	1	2	3	3	2	2	2	1	1	0	NA
1	32	26.93	2	2	2	2	3	3	2	2	2	1	2	0	NA
1	30	30.12	2	2	2	1	1	4	2	2	1	1	2	0	NA
1	36	22.95	2	2	2	2	4	4	2	2	2	1	2	0	NA
1	34	23.72	1	2	2	2	2	3	2	1	1	1	2	0	NA
1	48	25.35	1	2	2	2	2	4	2	2	2	1	2	0	NA
1	41	26.83	2	2	2	1	3	4	2	2	2	2	2	0	NA
1	36	20.59	2	2	2	2	2	4	2	2	1	1	2	0	NA
1	44	26.85	2	2	2	2	4	4	2	2	2	1	2	0	NA
1	51	19.84	1	2	2	2	3	3	2	1	1	2	2	0	NA
1	42	27.55	2	2	2	1	2	3	2	1	1	1	2	0	NA
1	42	24.66	2	2	2	2	3	3	2	2	2	2	2	0	NA
1	45	25.18	2	2	1	2	3	3	2	2	1	1	2	0	NA
1	46	21.05	2	2	2	2	3	4	2	2	2	1	2	0	NA
1	36	22.41	1	2	2	2	4	4	2	2	1	1	1	0	NA
1	37	24.61	2	2	2	2	3	3	2	2	2	2	2	0	NA
1	34	25.39	2	2	2	1	3	3	2	2	2	2	1	0	NA
1	42	24.24	1	2	1	1	2	4	2	2	1	1	2	0	NA
1	51	23.03	1	2	2	2	2	4	2	1	1	1	2	0	NA
1	43	28.37	1	2	2	2	2	4	2	2	2	2	2	0	NA
1	65	24.77	1	2	2	2	2	3	2	2	2	2	1	0	NA
1	38	20.72	2	2	2	1	3	3	2	2	2	1	2	0	NA
1	37	26.42	2	2	2	1	4	4	2	2	1	2	2	0	NA
1	31	18.81	2	2	2	2	3	3	2	2	2	2	2	0	NA
1	41	26.78	1	2	2	2	3	4	2	2	1	2	2	0	NA
1	41	21.97	2	2	2	2	2	4	2	2	1	2	2	0	NA
1	34	19.49	2	2	2	2	2	2	2	1	2	2	2	0	NA
1	39	27.77	1	2	2	2	2	4	2	1	1	1	2	0	NA
1	77	23.18	2	2	2	2	4	4	2	2	2	1	1	0	NA
1	47	21.83	2	2	2	2	2	3	2	2	2	2	2	0	NA
1	41	17.57	2	2	2	2	2	4	2	2	1	1	2	0	NA
1	37	26.45	2	2	2	2	3	4	2	2	2	1	2	0	NA
1	32	26.93	2	2	2	1	3	3	2	2	1	1	2	0	NA
1	48	20.76	2	2	2	2	3	3	2	2	1	2	2	0	NA
1	47	24.96	2	2	2	2	4	4	2	1	1	1	2	0	NA
1	49	25.26	2	2	1	2	2	4	2	1	1	1	2	0	NA
1	71	25.07	2	2	2	2	3	4	2	2	2	1	2	0	NA
1	30	25.39	2	2	2	2	3	3	2	2	2	1	2	0	NA
1	41	22.86	2	2	2	2	3	3	2	2	2	2	2	0	NA
1	33	23.46	2	2	2	2	4	4	2	1	1	1	1	0	NA
1	38	25.06	1	2	2	2	3	3	2	2	1	2	2	0	NA
1	30	25.35	2	2	2	2	2	3	2	1	1	1	2	0	NA
1	32	27.12	2	2	2	2	4	4	2	2	1	1	2	0	NA
1	35	22.2	2	2	2	1	2	4	2	1	1	2	2	0	NA
1	35	25.99	2	2	2	2	3	4	2	1	2	1	2	0	NA
1	38	20.32	2	2	2	2	2	3	2	1	2	2	2	0	NA
1	30	18.69	2	2	2	2	2	3	2	1	1	2	2	0	NA
1	54	27.43	2	2	2	2	3	3	2	2	1	1	1	0	NA
1	34	31.18	2	2	2	2	2	2	2	1	1	2	2	0	NA
1	39	23.8	2	2	2	2	4	4	2	2	2	2	2	0	NA
1	52	23.88	2	2	2	1	3	3	2	2	1	1	2	0	NA
1	47	26.78	2	2	2	2	3	4	2	2	1	2	2	0	NA
1	35	28.08	2	2	2	2	3	4	2	2	1	1	2	0	NA
1	39	23.32	2	2	2	1	2	4	2	2	1	2	2	0	NA
1	43	25.71	2	2	2	1	2	4	2	2	2	2	2	0	NA
1	49	22.04	2	2	2	1	3	3	2	2	2	1	1	0	NA
1	30	16.51	2	2	2	2	2	3	2	2	2	2	2	0	NA
1	51	27.25	2	2	2	2	2	3	2	1	2	2	2	0	NA
1	44	26.93	2	2	2	2	3	2	2	1	2	2	2	0	NA
1	36	20.24	2	2	2	2	4	4	2	2	2	1	2	0	NA
1	41	24.15	1	2	2	2	3	3	2	2	2	2	2	0	NA
1	56	22.59	2	2	2	2	3	4	2	2	1	2	2	0	NA
1	40	24.82	2	2	2	2	4	4	2	2	1	1	2	0	NA
1	66	26.95	2	2	2	2	4	4	2	2	2	1	1	0	NA
1	42	24.49	2	2	2	2	3	3	2	1	1	1	2	0	NA
1	32	22.15	2	2	2	2	2	3	2	1	1	2	2	0	NA
1	50	23.53	2	2	2	2	4	4	2	2	1	2	1	0	NA
1	47	22.04	2	2	2	2	4	4	2	2	2	1	2	0	NA
1	31	25.06	1	2	1	2	3	3	2	2	2	1	2	0	NA
1	49	27.14	2	2	2	2	3	3	2	1	2	2	2	0	NA
1	37	27.17	1	2	2	2	2	4	2	1	1	2	2	0	NA
1	48	24.91	1	2	2	2	2	2	2	2	1	2	2	0	NA
1	30	27.06	1	2	2	2	2	3	2	2	2	2	2	0	NA
1	46	24.34	2	2	2	2	2	4	2	1	1	1	2	0	NA
1	57	25.06	1	2	2	2	4	4	2	1	1	1	1	0	NA
1	32	26.85	2	2	2	2	2	3	2	1	1	2	2	0	NA
1	51	24.16	2	2	2	2	4	4	2	2	1	1	1	0	NA
1	47	22.49	2	2	2	2	4	2	2	2	1	1	1	0	NA
1	45	24.62	1	2	2	2	3	3	2	2	1	2	2	0	NA
1	52	23.94	2	2	2	2	2	4	2	2	2	1	1	0	NA
1	46	16.57	2	2	2	1	2	3	2	1	1	1	1	0	NA
1	35	27.04	2	2	2	2	3	2	2	1	1	2	1	0	NA
1	53	23.66	2	1	1	2	4	4	2	2	2	1	1	0	NA
1	38	24.68	2	2	2	2	2	3	2	1	1	1	2	0	NA
1	35	27.1	2	2	2	2	2	3	2	1	1	2	2	0	NA
1	49	24.39	2	2	2	2	2	4	2	1	1	1	2	0	NA
1	42	23.66	2	2	2	2	2	4	2	1	2	2	2	0	NA
1	34	21.16	2	2	2	2	3	3	2	2	1	2	2	0	NA
1	36	25.59	2	2	2	2	3	3	2	1	1	1	2	0	NA
1	40	22.66	2	2	2	2	4	4	2	1	2	1	2	0	NA
1	35	25.25	1	2	2	2	2	3	2	2	2	2	2	0	NA
1	33	25.26	2	2	2	1	4	3	2	2	1	1	2	0	NA
1	43	23.72	2	2	2	2	3	3	1	2	1	1	2	0	NA
1	57	24.28	2	2	2	1	2	4	2	2	2	1	2	0	NA
1	39	24.74	2	2	2	1	3	3	2	1	2	1	1	0	NA
1	37	24.39	1	2	2	2	2	4	2	1	2	2	2	0	NA
1	34	22.34	2	2	2	2	3	3	2	2	2	2	2	0	NA
1	33	18.94	2	2	2	1	2	2	2	1	1	1	2	0	NA
1	59	21.71	2	2	2	2	2	3	2	2	1	2	2	0	NA
1	45	25.91	1	2	2	1	4	4	2	2	2	2	2	0	NA
1	39	26.96	1	2	2	2	3	4	2	1	1	2	2	0	NA
1	37	26.26	2	2	2	2	4	4	2	1	2	1	2	0	NA
1	41	29.06	2	2	2	2	4	4	2	2	1	2	2	0	NA
1	57	24.8	2	2	2	2	2	4	2	1	1	1	1	0	NA
1	33	26.15	2	2	2	2	2	3	2	1	1	1	2	0	NA
1	32	22.31	2	2	2	2	2	4	2	2	2	2	2	0	NA
1	40	23.53	2	2	2	2	2	3	2	2	2	2	2	0	NA
1	47	26.93	2	2	2	2	3	4	2	2	2	2	2	0	NA
1	45	26.09	2	2	2	1	2	4	2	1	2	1	2	0	NA
1	50	43.6	2	2	2	2	3	3	2	2	2	1	1	0	NA
1	45	23.51	2	2	2	1	2	4	2	1	1	1	1	0	NA
1	50	22.72	2	2	2	1	2	4	2	1	1	2	2	0	NA
1	52	23.03	2	2	2	2	4	4	2	2	2	1	2	0	NA
1	48	20.62	1	2	2	2	3	3	2	1	1	2	2	0	NA
1	41	20.2	1	2	2	2	3	4	2	2	1	1	2	0	NA
1	47	23.23	2	2	2	2	2	4	2	2	1	1	2	0	NA
1	42	13.86	1	2	2	1	3	3	2	2	2	2	1	0	NA
1	48	26.13	2	2	2	2	4	3	2	1	1	1	2	0	NA
1	34	20.99	2	2	2	2	2	4	2	2	1	1	1	0	NA
1	44	27.92	2	2	2	2	3	3	2	2	1	1	2	0	NA
1	36	25.8	1	2	2	1	2	2	2	1	1	2	2	0	NA
1	50	24.62	1	2	2	2	4	4	2	1	1	2	2	0	NA
1	42	29.55	2	2	2	2	3	3	2	2	2	1	2	0	NA
1	33	25.39	2	2	2	2	3	3	2	2	2	1	2	0	NA
1	56	26.08	2	2	2	2	3	4	2	2	1	1	1	0	NA
1	32	26.35	2	2	2	2	2	3	2	1	2	2	2	0	NA
1	37	26.57	2	2	2	2	2	4	2	2	2	2	2	0	NA
1	53	24.39	2	2	2	2	3	3	2	1	1	1	2	0	NA
1	68	27.82	2	2	2	2	3	3	2	1	2	2	1	0	NA
1	37	31.63	2	2	2	1	3	3	2	1	1	1	2	0	NA
1	36	19.96	2	2	2	1	3	3	2	2	1	2	2	0	NA
1	54	22.66	2	2	2	2	3	4	2	2	1	1	2	0	NA
1	59	23.24	2	2	2	2	2	4	2	1	1	2	1	0	NA
1	56	23.18	2	2	2	2	4	4	2	2	2	1	1	0	NA
1	44	19.71	2	2	2	2	2	3	2	1	2	1	2	0	NA
1	31	22.99	2	2	2	1	2	4	2	2	2	2	2	0	NA
1	39	23.24	1	2	2	1	2	2	2	2	1	2	2	0	NA
1	34	29.07	1	2	2	2	3	4	2	1	2	2	2	0	NA
1	62	23.02	2	2	2	2	3	4	2	1	1	1	2	0	NA
1	33	22.64	1	2	2	1	4	4	2	1	2	1	2	0	NA
1	32	23.1	2	2	2	2	4	4	2	2	2	2	2	0	NA
1	39	16.71	2	2	2	2	3	3	2	1	1	1	2	0	NA
1	46	18.69	2	2	2	2	1	2	2	1	2	2	2	0	NA
1	45	24.8	1	2	2	2	3	4	2	2	1	1	2	0	NA
1	30	21.46	2	2	2	2	3	3	2	1	2	1	2	0	NA
1	43	22.72	2	2	2	1	4	4	2	2	2	2	2	0	NA
1	39	28.88	2	2	2	2	3	3	2	2	2	1	2	0	NA
1	40	18.94	2	2	2	2	2	4	2	2	2	2	2	0	NA
1	55	27.64	1	2	2	2	3	3	2	2	1	1	2	0	NA
1	72	25.51	2	2	2	2	4	4	2	2	2	1	2	0	NA
1	62	23.41	2	2	2	2	2	4	2	1	1	2	2	0	NA
1	58	24.01	1	2	2	2	3	4	2	1	1	1	2	0	NA
1	48	24.17	2	2	2	2	3	3	2	2	2	1	1	0	NA
1	41	19.96	1	2	2	2	3	3	2	1	1	2	2	0	NA
1	43	25.61	2	2	2	2	3	3	2	1	1	2	2	0	NA
1	39	22.95	2	2	2	2	3	3	2	2	1	2	2	0	NA
1	34	30.86	2	2	2	2	3	4	2	2	2	2	2	0	NA
1	36	29.41	2	2	2	2	2	3	2	1	1	1	2	0	NA
1	46	25.21	2	2	2	2	4	3	2	2	2	1	1	0	NA
1	37	25.39	2	2	2	2	4	4	2	2	2	2	2	0	NA
1	42	24.77	2	2	2	2	4	4	2	2	2	1	1	0	NA
1	54	21.97	2	2	2	2	3	4	2	1	1	1	2	0	NA
1	50	23.14	2	2	2	2	3	4	2	2	2	2	1	0	NA
1	46	23.88	2	2	2	2	2	4	2	2	2	2	1	0	NA
1	56	21.77	1	2	2	2	2	3	2	2	1	2	2	0	NA
1	44	20.62	1	2	2	2	3	3	2	2	2	1	2	0	NA
1	36	29.07	2	2	2	1	2	3	2	2	2	1	2	0	NA
1	44	23.03	2	2	2	1	2	3	2	2	2	2	2	0	NA
1	35	32.99	1	2	2	1	3	4	2	2	1	2	1	0	NA
1	35	24.17	2	2	2	2	3	4	2	1	1	2	2	0	NA
1	55	27.34	2	2	2	2	2	4	2	2	2	2	2	0	NA
1	37	24.86	1	2	2	1	3	4	2	1	1	2	2	0	NA
1	49	24.01	1	2	2	2	3	3	2	2	2	1	2	0	NA
1	61	25.71	2	2	1	2	4	4	2	2	1	1	1	0	NA
1	47	26.29	2	2	2	2	3	3	2	1	2	1	2	0	NA
1	37	27.89	2	2	2	2	2	3	2	2	1	2	2	0	NA
1	37	24.98	1	2	2	1	2	3	2	1	1	1	1	0	NA
1	52	26.95	2	2	2	2	4	4	2	2	2	1	2	0	NA
1	33	31.56	2	2	2	1	2	3	2	1	1	1	2	0	NA
1	53	25.46	2	2	2	2	4	4	2	2	2	1	1	0	NA
1	44	28.41	1	2	2	2	2	4	2	2	2	1	2	0	NA
1	34	23.26	1	2	2	1	2	3	2	2	1	1	2	0	NA
1	54	24.22	2	2	1	2	1	4	2	1	1	1	1	0	NA
1	37	19.59	2	2	2	2	3	3	2	1	2	2	2	0	NA
1	32	29.38	2	2	2	2	3	4	2	2	1	1	2	0	NA
1	52	24.69	2	2	1	2	3	4	2	2	1	1	1	0	NA
1	34	21.51	1	2	2	1	3	3	2	2	1	2	2	0	NA
1	46	26.7	2	2	1	2	3	4	2	2	1	2	2	0	NA
1	56	21.88	2	2	2	2	3	4	2	2	2	2	1	0	NA
1	47	26.15	1	2	2	1	2	4	2	1	2	2	2	0	NA
1	38	22.53	2	2	2	2	2	4	2	1	1	2	2	0	NA
1	54	23.89	2	2	2	2	3	4	2	1	1	1	2	0	NA
1	52	23.51	2	2	2	2	2	4	2	1	1	1	2	0	NA
1	41	24.51	2	2	2	2	3	3	2	2	1	2	1	0	NA
1	51	25.16	2	2	2	2	3	3	2	1	2	2	2	0	NA
1	57	25	1	1	2	2	2	3	2	2	1	1	1	0	NA
1	50	23.03	2	2	2	2	3	4	2	1	2	1	1	0	NA
1	43	27.14	2	2	2	2	3	4	2	1	2	2	2	0	NA
1	41	23.18	2	2	2	1	2	4	2	1	2	1	2	0	NA
1	56	27.51	2	2	2	1	3	3	2	2	2	1	2	0	NA
1	43	23.6	2	2	2	2	3	4	2	2	1	2	2	0	NA
1	47	22.48	2	2	2	2	2	4	2	2	1	1	2	0	NA
1	38	32.74	2	2	2	2	3	4	2	1	1	2	2	0	NA
1	48	25.51	2	2	1	1	2	2	2	1	1	2	2	0	NA
1	37	27.43	2	2	2	2	3	4	2	2	2	1	1	0	NA
1	58	21.41	2	2	2	1	4	4	2	1	2	1	2	0	NA
1	34	32.33	2	2	2	1	2	2	2	1	2	1	2	0	NA
1	43	28.37	2	2	2	2	2	3	2	2	2	1	2	0	NA
1	31	22.16	2	2	2	2	2	3	2	2	1	2	2	0	NA
1	35	21.45	2	2	2	2	2	3	2	1	1	2	2	0	NA
1	53	25.46	2	2	2	2	4	4	2	2	2	1	1	0	NA
1	47	22.05	2	2	2	1	3	4	2	2	1	2	1	0	NA
1	32	25.71	2	2	2	2	2	2	2	2	2	2	2	0	NA
1	35	23.89	2	2	2	2	3	4	2	1	2	2	2	0	NA
1	42	21.8	2	2	2	2	4	4	2	2	2	1	2	0	NA
1	42	24.02	2	2	2	2	2	3	2	2	1	1	2	0	NA
1	65	24.22	1	2	2	2	4	4	2	2	1	1	1	0	NA
1	39	29.05	2	2	2	2	2	3	2	1	1	2	2	0	NA
1	36	25.06	2	2	2	1	2	3	2	1	2	2	2	0	NA
1	34	18.72	2	2	2	1	4	3	2	2	1	1	2	0	NA
1	64	21.59	2	2	2	1	2	4	2	2	1	1	1	0	NA
1	51	26.73	1	2	2	2	2	3	2	1	1	1	1	0	NA
1	39	23.99	2	2	2	1	2	4	2	1	1	1	2	0	NA
1	30	23.67	2	2	2	2	3	3	2	2	2	1	2	0	NA
1	38	26.7	2	2	2	1	3	3	2	1	2	1	2	0	NA
1	30	24.39	2	2	1	1	3	3	2	2	2	1	2	0	NA
1	41	25.39	2	2	2	2	3	4	2	1	1	2	2	0	NA
1	45	22.49	1	2	2	2	3	3	2	2	2	1	2	0	NA
1	32	21.72	2	2	2	1	3	3	2	1	1	1	2	0	NA
1	33	27.68	2	2	2	2	4	4	2	2	2	2	1	0	NA
1	43	24.68	2	2	2	1	3	3	2	2	1	2	2	0	NA
1	37	27.4	2	2	2	2	2	4	2	2	2	2	2	0	NA
1	50	26.08	2	2	2	2	2	2	2	1	1	1	1	0	NA
1	35	25.95	2	2	2	2	2	3	2	2	2	1	2	0	NA
1	39	18.94	2	2	2	1	4	3	2	2	1	2	2	0	NA
1	33	29.38	2	2	2	2	3	3	2	1	1	2	2	0	NA
1	36	16.39	1	2	2	2	2	3	2	1	1	2	2	0	NA
1	43	21.01	2	2	2	2	2	4	2	1	1	1	1	0	NA
1	36	22.04	2	2	2	2	4	4	2	2	2	1	2	0	NA
1	56	24.01	2	2	2	2	2	3	2	2	1	1	1	0	NA
1	55	27.73	2	2	2	2	2	4	2	2	2	1	1	0	NA
1	42	19.47	2	2	2	2	3	2	2	1	1	1	2	0	NA
1	57	26.09	2	2	2	2	1	4	2	1	1	1	1	0	NA
1	46	28.08	2	2	2	2	2	4	2	1	1	1	2	0	NA
1	30	17.86	2	2	2	2	3	3	2	1	1	1	2	0	NA
1	39	22.15	1	2	2	2	2	4	2	2	2	1	1	0	NA
1	31	23.89	1	2	2	2	4	4	2	2	2	1	2	0	NA
1	44	32.37	2	2	2	1	2	2	2	1	1	2	2	0	NA
1	37	18.29	2	2	2	2	3	3	2	2	2	2	2	0	NA
1	43	23.42	2	2	2	2	3	4	2	1	1	1	2	0	NA
1	47	26.62	2	2	2	2	3	4	2	1	1	1	1	0	NA
1	50	18.17	2	2	2	2	3	4	2	1	1	2	1	0	NA
1	41	25.48	2	2	1	2	2	4	2	1	1	2	2	0	NA
1	53	27.51	1	2	2	2	2	4	2	2	2	2	2	0	NA
1	52	28.06	2	2	2	2	4	4	2	2	1	2	2	0	NA
1	41	22.49	2	2	2	2	4	4	2	2	1	1	2	0	NA
1	32	22.88	2	2	2	2	3	3	2	2	1	1	2	0	NA
1	62	24.69	2	2	2	2	4	4	2	2	1	1	2	0	NA
1	38	24.49	1	2	2	2	3	4	2	1	1	1	2	0	NA
1	35	21.26	2	2	2	2	4	4	2	1	2	2	2	0	NA
1	40	25.26	1	2	2	2	2	3	2	1	1	1	1	0	NA
1	32	22.49	2	2	2	2	2	3	2	1	1	1	2	0	NA
1	41	29.07	2	2	2	2	2	4	2	2	2	1	2	0	NA
1	40	26.12	2	2	2	1	2	3	2	2	1	2	2	0	NA
1	36	21.97	1	2	2	2	3	3	2	2	1	2	1	0	NA
1	55	27.04	2	2	2	2	3	4	2	1	1	2	2	0	NA
1	39	18.75	1	2	2	2	2	2	2	2	2	1	2	0	NA
1	61	23.15	1	2	2	2	3	4	2	1	2	1	2	0	NA
1	49	23.66	2	2	2	2	3	4	2	2	1	2	1	0	NA
1	41	27.61	2	2	2	2	4	4	2	2	1	2	2	0	NA
1	30	26.89	2	2	2	1	3	3	2	1	1	2	2	0	NA
1	54	23.24	2	2	2	2	3	4	2	1	1	1	2	0	NA
1	32	23.15	2	2	2	2	2	2	2	2	1	1	2	0	NA
1	35	22.49	2	2	2	2	3	3	2	1	1	1	2	0	NA
1	63	22.46	2	2	2	2	4	2	2	2	2	1	1	0	NA
1	31	25.25	2	2	2	2	3	2	2	2	2	2	2	0	NA
1	52	25.82	2	2	2	2	2	4	2	2	1	1	1	0	NA
1	50	22.76	2	2	2	1	4	4	2	1	2	2	2	0	NA
1	44	26.57	2	2	2	2	3	4	2	2	2	1	2	0	NA
1	50	24.51	1	2	2	2	3	3	2	2	2	1	2	0	NA
1	44	22.86	2	2	2	2	4	4	2	1	1	1	2	0	NA
1	30	20.75	2	2	2	2	3	4	2	2	1	2	2	0	NA
1	30	30.84	2	2	2	2	2	2	2	2	1	1	2	0	NA
1	36	25.54	1	2	2	2	3	4	2	1	2	1	2	0	NA
1	72	22.23	2	2	2	2	3	4	2	2	2	1	1	0	NA
1	55	26.12	1	2	2	2	3	4	2	2	2	1	2	0	NA
1	39	21.34	2	2	2	2	2	2	2	1	1	2	2	0	NA
1	55	26.54	2	2	2	2	4	4	2	2	2	2	2	0	NA
1	38	20.28	1	1	2	2	3	3	2	2	1	1	2	0	NA
1	51	23.83	2	2	2	2	4	3	2	2	2	2	2	0	NA
1	34	27.02	2	2	2	1	2	2	2	1	1	2	2	0	NA
1	50	24.97	2	2	2	2	2	4	2	2	2	1	2	0	NA
1	30	23.67	2	2	2	1	4	4	2	2	2	1	2	0	NA
1	34	27.48	1	2	2	2	3	4	2	1	2	2	2	0	NA
1	33	31.05	2	2	2	1	2	2	2	2	2	1	1	0	NA
1	30	23.39	2	2	2	2	2	3	2	2	2	2	2	0	NA
1	57	22.86	1	2	2	1	3	4	2	2	2	1	1	0	NA
1	48	25.4	1	2	2	1	2	2	2	1	1	1	2	0	NA
1	50	24.61	2	2	1	2	4	4	2	1	2	1	2	0	NA
1	51	22.41	2	2	2	2	4	4	2	2	2	1	2	0	NA
1	40	21.01	1	2	2	2	4	3	2	2	2	1	2	0	NA
1	33	23.95	2	2	2	2	2	3	2	2	2	2	1	0	NA
1	32	22.21	2	2	2	2	2	3	2	1	1	2	2	0	NA
1	42	24.66	1	2	2	2	2	3	2	1	2	1	2	0	NA
1	45	22.04	2	2	2	2	2	4	2	2	2	2	1	0	NA
1	53	24.9	1	2	2	1	2	4	2	2	2	2	1	0	NA
1	30	32.53	2	2	2	2	2	3	2	2	2	1	1	0	NA
1	39	28.08	2	2	2	2	2	3	2	2	1	2	2	0	NA
1	44	23.03	2	2	2	2	2	2	2	2	2	1	1	0	NA
1	35	17.99	2	2	2	2	2	3	2	2	2	1	1	0	NA
1	36	24.75	2	2	2	1	2	3	2	2	2	1	2	0	NA
1	48	24.33	1	2	2	2	2	4	2	2	1	1	1	0	NA
1	36	23.15	2	2	2	2	3	4	2	2	2	1	2	0	NA
1	46	29.98	2	2	2	2	2	4	2	1	1	2	2	0	NA
1	52	22.6	2	2	2	2	2	4	2	1	1	1	2	0	NA
1	32	27.64	2	2	2	2	2	4	2	2	1	2	2	0	NA
1	52	26.83	2	2	2	2	3	3	2	2	2	1	2	0	NA
1	37	22.09	1	2	2	1	2	4	2	1	1	2	2	0	NA
1	35	24.42	2	2	2	2	2	4	2	2	1	1	2	0	NA
1	63	27.64	2	2	2	2	3	3	2	1	1	1	2	0	NA
1	37	22.57	1	2	2	2	3	3	2	1	2	1	2	0	NA
1	52	25.95	2	2	2	2	2	3	2	1	2	1	2	0	NA
1	62	23.62	2	2	2	2	3	3	2	2	2	1	1	0	NA
1	37	26.06	1	2	2	1	2	3	2	1	2	1	2	0	NA
1	43	24.09	2	2	2	2	2	3	2	2	2	2	2	0	NA
1	41	26.4	2	2	2	2	2	4	2	1	1	2	2	0	NA
1	39	27.43	2	2	2	2	3	4	2	2	2	2	2	0	NA
1	51	27.04	1	2	2	2	4	4	2	2	1	1	2	0	NA
1	47	25.04	2	2	2	1	3	3	2	2	2	1	2	0	NA
1	45	26.73	1	2	2	1	2	3	2	2	2	2	2	0	NA
1	48	23.03	2	2	2	2	4	4	2	1	1	1	1	0	NA
1	36	24	2	2	2	1	3	3	2	2	1	2	2	0	NA
1	62	21.61	2	2	2	2	4	4	2	2	2	1	1	0	NA
1	43	20.76	2	2	2	2	4	4	2	2	2	1	2	0	NA
1	51	26.33	1	2	2	1	2	4	2	1	1	1	1	0	NA
1	50	21.47	2	2	2	1	2	3	2	1	1	2	2	0	NA
1	52	28.2	2	2	2	2	2	3	2	2	1	1	2	0	NA
1	49	28.7	2	2	2	2	4	3	2	1	1	1	2	0	NA
1	43	23.71	2	2	2	1	2	3	2	1	2	1	2	0	NA
1	49	24.02	2	2	2	1	2	4	2	2	2	1	2	0	NA
1	57	25.28	2	2	2	2	4	4	2	2	1	1	2	0	NA
1	61	20.44	2	2	2	2	4	4	2	1	2	1	1	0	NA
1	52	20.05	2	2	2	1	3	3	2	1	2	1	2	0	NA
1	42	19.94	1	2	2	2	2	4	2	2	1	1	2	0	NA
1	40	25.83	2	2	2	2	3	4	2	1	1	2	2	0	NA
1	40	21.46	2	2	2	1	2	3	2	2	2	1	2	0	NA
1	33	19.82	2	2	2	2	3	4	2	2	2	1	2	0	NA
1	30	21.1	2	2	2	2	2	3	2	2	2	1	2	0	NA
1	34	24.09	2	2	2	1	3	3	2	2	1	2	2	0	NA
1	50	24.02	2	2	2	2	3	4	2	1	1	2	2	0	NA
1	31	23.66	2	2	2	2	2	4	2	1	1	2	2	0	NA
1	43	23.56	2	2	2	1	3	4	2	2	1	2	2	0	NA
1	42	23.53	2	2	2	2	3	3	2	2	1	2	2	0	NA
1	32	25.01	1	2	2	2	2	2	2	2	2	2	2	0	NA
1	37	21.26	2	2	2	2	2	4	2	1	1	2	2	0	NA
1	52	30.12	1	2	2	1	4	4	2	2	1	1	1	0	NA
1	53	21.26	2	2	2	2	2	2	2	1	1	2	2	0	NA
1	39	19.03	2	2	2	2	2	3	2	1	1	2	2	0	NA
1	49	26.4	1	2	2	1	2	4	2	1	1	2	2	0	NA
1	50	24.57	2	2	2	2	3	3	2	1	1	2	2	0	NA
1	57	26.03	1	2	2	2	4	4	2	1	2	1	1	0	NA
1	45	29.94	2	2	2	2	2	4	2	1	1	1	1	0	NA
1	43	26.47	2	2	2	2	2	3	2	2	2	1	2	0	NA
1	41	27.64	2	2	2	2	3	3	2	2	2	1	2	0	NA
1	59	20.05	1	2	2	2	2	3	2	2	1	1	2	0	NA
1	36	23.18	2	2	2	2	3	3	2	1	1	1	2	0	NA
1	33	25.01	1	2	2	1	2	3	2	2	1	1	2	0	NA
1	32	26.2	1	2	2	2	2	3	2	2	1	2	2	0	NA
1	49	20.8	2	2	2	2	2	4	2	1	1	1	2	0	NA
1	66	27.08	2	2	2	2	3	4	2	1	1	1	2	0	NA
1	31	23.44	1	2	2	1	4	4	2	2	2	2	2	0	NA
1	35	27.39	2	2	2	1	3	3	2	2	2	1	2	0	NA
1	46	26.64	2	2	2	2	2	3	2	1	1	1	2	0	NA
1	30	29.32	2	2	2	2	2	3	2	2	1	2	2	0	NA
1	39	26.3	2	2	2	1	2	3	1	1	1	2	2	0	NA
1	48	27.04	2	2	2	1	3	4	2	2	1	1	2	0	NA
1	48	22.76	2	2	1	1	3	4	2	2	2	2	2	0	NA
1	34	31.74	1	2	2	2	3	3	2	2	2	1	2	0	NA
1	32	21.38	2	2	2	2	2	4	2	1	1	1	2	0	NA
1	42	22.06	2	2	2	2	2	4	2	1	1	1	2	0	NA
1	36	24.77	2	2	2	2	3	3	2	2	2	1	2	0	NA
1	50	28.34	2	2	2	2	2	3	2	1	1	2	2	0	NA
1	35	25.91	2	2	2	1	2	4	2	1	2	2	2	0	NA
1	36	28.73	2	2	2	2	3	3	2	1	1	1	2	0	NA
1	34	25.95	2	2	2	2	2	4	2	2	2	1	2	0	NA
1	57	45.45	2	2	2	2	3	4	2	2	2	1	1	0	NA
1	36	22.4	1	2	2	2	4	4	2	1	1	1	2	0	NA
1	33	25.01	2	2	2	2	2	4	2	1	2	2	2	0	NA
1	43	30.8	2	2	2	1	3	4	2	1	1	1	2	0	NA
1	32	24.11	1	2	2	2	2	3	2	1	2	2	2	0	NA
1	49	25.39	2	2	2	2	2	3	2	1	1	2	2	0	NA
1	48	18.13	1	2	2	2	3	1	1	2	2	1	1	0	NA
1	38	28.73	1	2	2	2	3	3	2	1	1	2	2	0	NA
1	59	23.6	2	2	2	2	2	3	2	1	1	1	2	0	NA
1	37	23.32	2	2	1	1	3	2	2	2	1	1	2	0	NA
1	49	28.58	2	2	2	2	2	3	2	2	2	1	2	0	NA
1	48	30.04	2	2	2	1	2	3	2	2	1	1	2	0	NA
1	38	18.29	1	2	2	1	2	4	2	2	2	2	2	0	NA
1	57	24.22	2	2	2	2	1	2	2	1	1	2	2	0	NA
1	37	27.04	2	2	2	2	2	2	2	2	2	2	2	0	NA
1	66	28.34	2	2	2	1	3	3	2	1	1	1	1	0	NA
1	34	22.98	2	2	2	1	2	3	2	2	2	2	2	0	NA
1	51	24.73	2	2	1	2	3	4	2	1	1	2	2	0	NA
1	43	28.41	2	2	2	2	3	3	2	2	1	2	2	0	NA
1	32	31.13	2	2	2	2	2	3	2	2	1	1	1	0	NA
1	39	24.31	1	2	1	2	3	4	2	2	1	2	2	0	NA
1	35	27.44	2	2	2	2	3	4	2	1	2	2	1	0	NA
1	30	27.01	2	2	2	1	3	4	2	1	2	1	2	0	NA
1	49	20.57	2	2	2	2	3	3	2	2	2	1	2	0	NA
1	47	20.2	1	2	2	1	4	3	2	1	2	2	2	0	NA
1	35	21.3	1	2	2	1	2	3	2	1	2	1	2	0	NA
1	47	20.76	2	2	2	2	3	3	2	2	2	1	2	0	NA
1	53	22.72	2	2	2	2	2	3	2	1	1	1	2	0	NA
1	42	25.61	2	2	2	1	4	4	2	1	2	2	2	0	NA
1	32	21.72	2	2	2	2	4	4	2	1	1	2	2	0	NA
1	48	30.8	2	2	2	2	4	4	2	2	2	1	2	0	NA
1	37	28.26	1	2	2	2	4	4	2	2	2	2	2	0	NA
1	47	26.53	2	2	2	1	2	4	2	2	1	1	2	0	NA
1	65	24.44	2	2	2	2	3	4	2	1	2	1	2	0	NA
1	39	24.96	2	2	2	2	2	3	2	2	2	1	2	0	NA
1	57	23.92	2	2	1	2	4	4	2	1	1	1	1	0	NA
1	49	26.06	2	2	2	2	3	4	2	2	2	2	2	0	NA
1	50	28.04	1	2	2	2	3	3	2	2	1	2	2	0	NA
1	34	30.82	1	2	2	2	3	2	2	1	2	2	2	0	NA
1	55	28.16	2	2	2	1	2	3	2	1	2	2	2	0	NA
1	30	20.76	2	2	2	2	3	4	2	2	2	2	2	0	NA
1	46	24.24	2	2	2	1	3	3	2	1	1	2	2	0	NA
1	43	23.03	2	1	1	2	3	3	2	1	1	2	2	0	NA
1	40	27.72	2	2	2	2	2	4	2	2	2	1	2	0	NA
1	39	26.83	1	2	2	2	3	4	2	2	2	1	2	0	NA
1	53	22.84	2	2	2	2	2	4	2	2	1	1	2	0	NA
1	41	25.71	2	2	2	2	3	3	2	2	2	2	2	0	NA
1	58	22.04	2	2	2	2	2	3	2	1	2	2	2	0	NA
1	51	30.07	2	2	2	2	3	4	2	1	1	1	1	0	NA
1	46	24.66	2	2	2	2	4	4	2	1	1	1	2	0	NA
1	48	25.88	1	2	2	2	3	4	2	1	1	1	2	0	NA
1	32	22.15	2	2	2	1	2	3	2	2	1	1	2	0	NA
1	51	29.3	1	2	2	2	2	3	2	1	1	1	1	0	NA
1	45	24.38	2	2	2	1	3	3	2	2	1	1	1	0	NA
1	38	22.86	2	2	2	2	2	3	2	2	2	2	2	0	NA
1	38	21.72	2	2	2	2	2	3	2	1	2	2	2	0	NA
1	35	27.73	2	2	2	2	3	4	2	1	2	1	2	0	NA
1	33	25.06	2	2	2	2	4	4	2	2	1	1	2	0	NA
1	38	29.07	2	2	2	2	3	3	2	1	1	2	2	0	NA
1	47	22.48	1	2	2	2	3	4	2	2	1	2	1	0	NA
1	32	24.09	2	2	2	2	2	3	2	1	1	2	2	0	NA
1	45	27.43	2	2	2	2	3	3	2	1	2	2	1	0	NA
1	50	20.45	2	2	2	2	2	3	2	1	1	1	1	0	NA
1	45	25.31	2	2	2	1	3	3	2	1	2	2	2	0	NA
1	51	23.55	1	2	2	2	1	4	2	2	2	1	2	0	NA
1	52	29.39	1	2	1	2	2	3	2	1	2	2	1	0	NA
1	44	27.99	2	2	2	2	3	4	2	1	1	2	2	0	NA
1	50	24.28	1	2	2	1	3	4	2	1	1	2	2	0	NA
1	46	27.08	2	2	2	1	2	2	2	1	1	1	1	0	NA
1	31	27.22	2	2	2	2	2	3	2	2	2	2	2	0	NA
1	39	26.56	2	2	2	2	2	4	2	2	1	1	2	0	NA
1	43	24.8	2	2	2	1	4	4	2	1	2	2	2	0	NA
1	54	21.48	2	2	2	2	4	4	2	1	1	1	2	0	NA
1	39	27.43	2	2	2	2	2	4	2	1	1	2	2	0	NA
1	45	24.61	2	2	2	1	2	4	2	2	2	1	2	0	NA
1	34	24.68	2	2	2	2	3	3	2	2	1	2	2	0	NA
1	38	26.33	2	2	2	2	2	3	2	2	1	2	2	0	NA
1	48	25.78	2	2	2	1	3	4	2	2	1	1	2	0	NA
1	36	21.45	2	2	2	1	3	4	2	2	2	1	1	0	NA
1	53	28.41	2	2	2	2	3	3	2	2	2	2	2	0	NA
1	43	27.68	1	2	2	1	3	4	2	2	1	1	2	0	NA
1	35	28.12	2	2	2	1	3	3	2	2	2	2	2	0	NA
1	57	19.72	2	2	2	1	2	2	2	2	1	1	2	0	NA
1	38	23.59	2	2	2	1	2	4	2	2	2	2	2	0	NA
1	40	19.93	1	2	2	2	2	2	2	2	2	1	2	0	NA
1	46	30.41	2	2	2	2	3	3	2	2	1	2	1	0	NA
1	43	26.78	2	2	2	2	4	4	2	2	2	2	2	0	NA
1	33	27.76	2	2	2	1	3	4	2	2	1	2	2	0	NA
1	36	24.46	2	2	2	2	3	4	2	1	2	2	2	0	NA
1	30	22.2	2	2	2	2	4	3	2	2	2	2	2	0	NA
1	32	27.08	2	2	2	2	3	3	2	2	1	1	1	0	NA
1	34	23.94	1	2	2	2	3	3	2	1	1	2	2	0	NA
1	45	23.53	2	2	2	2	4	4	2	2	2	1	1	0	NA
1	50	26.08	2	2	2	2	3	3	2	2	1	1	2	0	NA
1	46	26.93	2	2	2	2	4	4	2	2	1	1	2	0	NA
1	38	20.66	1	2	2	2	2	4	2	1	1	1	2	0	NA
1	57	22.51	2	2	1	1	4	4	2	2	2	1	2	0	NA
1	33	23.39	1	2	2	1	2	2	2	1	1	1	2	0	NA
1	46	28.07	2	2	2	1	3	4	2	1	1	2	2	0	NA
1	50	21.46	1	2	2	2	4	4	2	2	2	1	2	0	NA
1	60	22.6	1	2	2	2	2	2	2	1	1	2	1	0	NA
1	50	24.57	2	2	2	1	3	3	2	2	1	2	2	0	NA
1	45	24.73	2	2	2	2	2	3	2	1	1	1	2	0	NA
1	37	21.36	1	2	2	1	2	4	2	1	1	2	2	0	NA
1	36	22.21	2	2	2	2	3	3	2	1	2	1	2	0	NA
1	51	23.66	2	2	2	2	3	3	2	2	1	2	2	0	NA
1	47	26.45	2	2	2	2	3	3	2	1	2	1	2	0	NA
1	42	24.22	2	2	2	1	2	2	2	1	2	1	2	0	NA
1	35	22.04	2	2	1	1	2	2	2	1	1	2	2	0	NA
1	55	20.76	2	2	2	2	2	4	2	1	2	2	1	0	NA
1	73	26.03	2	2	1	1	4	4	2	2	2	1	1	0	NA
1	33	25.73	2	2	2	2	3	3	2	1	1	2	1	0	NA
1	74	26.35	2	2	2	2	4	4	2	1	2	1	1	0	NA
1	46	26.67	1	2	2	2	2	4	2	2	1	1	2	0	NA
1	46	24.49	1	2	2	2	3	4	2	2	2	2	2	0	NA
1	34	31.14	2	2	2	2	3	3	2	1	2	2	2	0	NA
1	40	23.26	2	2	2	2	3	4	2	1	2	1	2	0	NA
1	49	26.99	2	2	2	1	2	2	2	1	1	1	2	0	NA
1	40	27.68	2	2	2	2	2	3	2	2	1	2	2	0	NA
1	51	24.22	1	2	2	2	3	3	2	1	1	2	2	0	NA
1	48	25.71	2	2	2	2	1	1	1	1	2	1	2	0	NA
1	48	27.01	1	2	2	2	2	2	2	2	1	1	2	0	NA
1	54	27.14	2	2	2	2	2	3	2	2	1	2	2	0	NA
1	63	29.66	1	2	2	2	3	2	2	2	2	1	1	0	NA
1	43	22.99	2	2	2	2	2	3	2	1	1	2	2	0	NA
1	45	33.71	1	2	2	2	4	4	2	2	1	1	2	0	NA
1	32	32.37	2	2	2	2	2	2	2	1	1	2	2	0	NA
1	33	25.01	2	2	2	2	2	3	2	1	1	2	2	0	NA
1	50	21.2	2	2	2	2	2	4	2	2	2	1	2	0	NA
1	63	24.46	2	2	2	2	4	4	2	1	1	1	1	0	NA
1	53	15.62	2	2	2	1	2	3	2	1	1	1	2	0	NA
1	48	22.84	2	2	2	2	2	2	2	2	2	1	1	0	NA
1	49	24.38	2	2	2	2	3	4	2	2	1	2	2	0	NA
1	36	27.78	2	2	2	1	2	2	2	1	2	2	2	0	NA
1	39	24.42	1	2	2	1	1	3	2	2	1	1	2	0	NA
1	34	22.77	2	2	2	2	4	3	2	2	1	1	2	0	NA
1	43	22.67	1	2	2	2	4	4	2	2	1	1	2	0	NA
1	53	23.73	1	2	2	2	2	4	2	2	2	1	2	0	NA
1	49	23.46	2	2	1	2	2	3	2	1	2	1	2	0	NA
1	33	23.39	1	2	2	1	2	2	2	1	1	1	2	0	NA
1	57	22.51	2	2	1	1	4	4	2	2	2	1	2	0	NA
1	38	20.66	1	2	2	2	2	4	2	1	1	1	2	0	NA
1	46	25.69	2	2	2	2	3	4	2	2	1	2	2	0	NA
1	40	27.68	1	2	2	2	3	4	2	1	1	2	2	0	NA
1	58	25.62	2	2	2	2	2	2	2	1	1	1	2	0	NA
1	33	22.49	1	2	2	2	3	4	2	2	1	2	2	0	NA
1	41	25.82	2	2	2	2	4	4	2	1	1	1	2	0	NA
1	44	21.77	2	2	2	2	4	4	2	2	2	1	1	0	NA
1	33	23.66	2	2	2	2	3	3	2	2	2	1	2	0	NA
1	47	24.61	2	2	2	2	2	4	2	1	1	2	2	0	NA
1	42	28.72	2	2	2	1	2	4	2	1	1	1	2	0	NA
1	45	21.8	1	2	2	2	2	4	2	2	2	1	2	0	NA
1	39	24.39	2	2	2	1	4	4	2	1	1	1	2	0	NA
1	53	21.45	2	2	2	2	2	3	2	1	1	2	2	0	NA
1	38	27.4	1	2	2	2	4	4	2	2	1	2	2	0	NA
1	42	24.93	2	2	2	2	3	4	2	2	2	1	2	0	NA
1	46	25.34	2	2	1	2	2	4	2	2	2	2	2	0	NA
1	32	28.28	2	2	2	2	2	2	2	2	2	2	2	0	NA
1	37	27.22	2	2	2	2	3	4	2	2	2	2	2	0	NA
1	34	26.04	1	2	2	2	4	4	2	2	1	1	2	0	NA
1	32	20.94	1	2	2	2	3	4	2	1	2	2	2	0	NA
1	32	22.6	2	2	1	1	3	3	2	2	1	1	2	0	NA
1	36	25.95	2	2	2	2	3	4	2	2	2	2	2	0	NA
1	50	23.72	2	2	2	2	4	4	2	2	2	1	2	0	NA
1	34	21.48	2	2	2	2	2	2	2	2	1	2	2	0	NA
1	33	24.52	2	2	1	2	3	3	2	1	1	1	2	0	NA
1	37	22.86	2	2	2	1	3	4	2	1	2	2	2	0	NA
1	46	24.44	2	2	2	2	2	3	2	1	2	2	2	0	NA
1	41	23.03	1	2	2	2	3	3	2	2	2	2	2	0	NA
1	33	23.62	2	2	2	2	3	3	2	2	1	1	2	0	NA
1	69	25.26	2	2	2	2	4	4	2	2	2	1	1	0	NA
1	50	21.97	2	2	2	2	3	3	2	2	1	1	1	0	NA
1	37	24.06	2	2	2	1	2	3	2	2	1	2	2	0	NA
1	35	25.26	1	2	2	1	2	2	2	1	2	2	2	0	NA
1	51	22.31	1	2	2	1	3	4	2	2	2	1	2	0	NA
1	42	27.38	1	2	2	1	2	2	2	1	1	1	2	0	NA
1	31	24.84	2	2	2	2	2	4	2	1	2	2	2	0	NA
1	44	27.04	2	2	2	2	3	3	2	1	2	2	2	0	NA
1	36	21.72	2	2	2	2	2	2	2	2	2	2	1	0	NA
1	31	23.18	2	2	2	2	3	2	2	1	2	1	2	0	NA
1	47	24.22	2	2	2	2	4	4	2	2	1	1	2	0	NA
1	32	21.31	2	2	2	2	3	4	2	1	1	2	2	0	NA
1	31	26.73	2	2	2	2	4	4	2	2	2	1	2	0	NA
1	33	27.13	2	2	2	2	2	2	2	2	1	2	1	0	NA
1	51	25.4	2	2	1	2	2	2	2	1	1	1	1	0	NA
1	36	28.22	2	2	2	2	3	3	2	2	1	2	1	0	NA
1	37	22.4	2	2	2	2	2	3	2	2	1	2	2	0	NA
1	40	23.88	1	2	2	1	4	4	2	2	1	1	2	0	NA
1	31	25.06	2	2	2	2	2	4	2	1	2	2	2	0	NA
1	34	24.02	1	2	2	2	3	4	2	2	2	1	2	0	NA
1	31	26.42	2	2	2	2	3	4	2	2	1	2	2	0	NA
1	40	23.81	2	2	2	2	4	4	2	1	1	1	1	0	NA
1	30	22.09	2	2	2	2	2	3	2	1	1	2	2	0	NA
1	40	22.32	2	2	2	2	2	4	2	1	1	2	2	0	NA
1	37	25.16	2	2	2	2	2	2	2	1	1	1	2	0	NA
1	51	23.74	2	2	2	2	4	4	2	2	2	1	2	0	NA
1	31	25.69	2	2	2	2	3	3	2	2	2	2	2	0	NA
1	37	31.97	1	2	2	2	4	4	2	2	2	2	2	0	NA
1	45	24.07	2	2	2	1	3	3	2	2	2	2	2	0	NA
1	38	26.45	2	2	2	2	3	2	2	1	2	1	2	0	NA
1	37	22.26	2	2	2	2	4	4	2	2	1	1	1	0	NA
1	39	27.99	2	2	2	2	2	4	2	2	1	2	2	0	NA
1	46	25.35	2	2	2	2	2	4	2	1	1	1	2	0	NA
1	35	19.92	2	2	2	2	3	3	2	2	1	1	2	0	NA
1	64	24.9	2	2	2	2	3	4	2	2	2	1	1	0	NA
1	53	25.8	2	2	2	1	3	3	2	2	2	1	2	0	NA
1	46	27.14	2	2	2	2	3	4	2	2	1	1	2	0	NA
1	55	25.35	1	2	2	2	2	4	2	1	1	2	1	0	NA
1	31	26.03	2	2	2	2	3	3	2	2	1	2	1	0	NA
1	44	20.7	2	2	2	2	3	4	2	2	1	1	1	0	NA
1	41	21.18	1	1	1	1	4	4	2	2	2	2	2	0	NA
1	44	27.43	2	2	2	2	2	4	2	2	1	1	2	0	NA
1	31	26.78	2	2	2	2	2	3	2	2	1	2	1	0	NA
1	53	20.9	2	2	2	1	3	3	2	2	2	1	2	0	NA
1	34	25.39	2	2	2	2	3	4	2	2	1	1	2	0	NA
1	37	21.91	2	2	2	1	3	4	2	2	2	2	2	0	NA
1	32	26.51	1	2	2	2	3	3	2	1	2	1	2	0	NA
1	50	23.78	1	2	2	1	2	3	2	1	1	2	2	0	NA
1	49	28.04	2	2	2	2	3	3	2	2	1	1	1	0	NA
1	37	29.39	2	2	2	1	3	3	2	1	2	2	2	0	NA
1	52	27.36	1	2	2	1	2	2	2	2	2	1	1	0	NA
1	34	22.2	2	2	2	2	3	3	2	2	2	2	2	0	NA
1	47	29.4	2	2	1	1	2	4	2	2	2	2	1	0	NA
1	34	23.15	1	2	2	2	4	3	2	2	2	2	2	0	NA
1	47	25.51	2	2	2	2	3	3	2	2	1	2	2	0	NA
1	37	24.68	2	2	2	2	4	4	2	2	2	2	2	0	NA
1	38	22.29	2	2	2	1	2	2	2	2	2	2	2	0	NA
1	53	17.92	1	2	1	2	2	3	2	2	2	1	2	0	NA
1	36	25.47	2	2	2	2	3	3	2	2	1	2	2	0	NA
1	40	24.54	1	2	2	1	2	3	2	1	1	2	2	0	NA
1	41	22.49	1	2	2	1	2	4	2	2	2	2	2	0	NA
1	36	23.88	1	2	2	2	2	4	2	2	2	2	2	0	NA
1	34	19.94	1	2	2	2	3	3	2	2	2	1	2	0	NA
1	62	27.34	2	2	2	2	2	4	2	2	2	2	2	0	NA
1	55	23.18	2	2	1	1	2	3	2	2	2	1	2	0	NA
1	44	25.97	1	2	2	1	2	3	2	2	1	1	2	0	NA
1	56	22.16	2	2	2	2	4	4	2	2	2	1	2	0	NA
1	38	24.3	1	2	2	1	3	3	2	1	1	2	1	0	NA
1	32	22.65	2	2	2	1	2	3	2	2	1	1	2	0	NA
1	48	28.04	2	2	2	2	2	3	2	1	1	2	2	0	NA
1	40	25.95	1	2	2	2	3	4	2	2	1	2	2	0	NA
1	33	26.49	2	2	2	1	4	4	2	1	1	1	2	0	NA
1	35	20.31	2	2	2	2	3	4	2	2	2	2	2	0	NA
1	33	24.34	1	2	2	2	2	4	2	2	1	2	2	0	NA
1	42	25.1	2	2	2	2	3	4	2	1	1	1	1	0	NA
1	34	24.97	1	2	2	2	3	3	2	1	2	1	2	0	NA
1	39	26.26	1	2	2	2	2	4	2	2	2	1	2	0	NA
1	43	23.71	2	2	2	1	2	3	2	1	2	1	2	0	NA
1	40	23.03	2	2	2	2	3	3	2	1	2	1	2	0	NA
1	45	22.84	1	2	2	2	3	4	2	1	2	2	2	0	NA
1	53	24.22	1	2	2	1	4	4	2	2	2	2	1	0	NA
1	37	22.31	1	2	2	2	2	4	2	1	1	2	2	0	NA
1	41	25.18	2	2	2	2	4	4	2	2	1	2	2	0	NA
1	31	18.13	1	2	2	2	3	3	2	1	2	2	2	0	NA
1	33	21.12	2	2	2	2	2	3	2	2	2	1	2	0	NA
1	55	23.89	1	2	2	1	3	4	2	2	2	1	2	0	NA
1	45	19.26	2	2	2	2	3	3	2	1	1	1	2	0	NA
1	40	23.67	2	2	2	1	2	3	2	1	1	2	2	0	NA
1	47	26.67	2	2	2	2	4	4	2	1	1	1	2	0	NA
1	31	21.26	2	2	2	2	2	2	2	2	1	2	2	0	NA
1	51	23.53	2	2	2	2	3	4	2	1	1	2	2	0	NA
1	35	23.12	2	2	2	2	3	3	2	2	1	2	2	0	NA
1	44	25.61	1	2	2	2	2	4	2	1	1	1	2	0	NA
1	35	29.38	2	2	2	1	3	3	2	2	2	1	2	0	NA
1	45	24.89	2	2	2	2	3	3	2	2	1	1	2	0	NA
1	51	21.56	1	2	2	1	3	3	2	2	1	2	2	0	NA
1	34	24.62	2	2	2	2	3	3	2	2	2	1	2	0	NA
1	37	23.38	2	2	2	2	3	4	2	2	2	2	2	0	NA
1	40	25.35	1	2	2	2	2	3	2	1	1	2	2	0	NA
1	47	24.22	1	2	2	2	3	3	2	2	2	2	2	0	NA
1	40	22.22	1	2	2	2	2	4	2	1	2	2	2	0	NA
1	43	24.91	2	2	2	2	2	4	2	2	1	1	2	0	NA
1	39	22.84	2	2	2	2	4	4	2	2	2	2	2	0	NA
1	61	22.72	1	2	2	1	3	2	2	2	2	1	2	0	NA
1	34	26.2	2	2	2	1	3	4	2	2	2	2	2	0	NA
1	37	28.73	1	2	2	1	2	2	2	1	1	1	2	0	NA
1	45	24.54	2	2	1	1	2	4	2	2	1	1	2	0	NA
1	38	22.1	2	2	2	2	2	3	2	2	2	2	2	0	NA
1	50	24.73	1	2	2	1	3	3	2	1	1	1	1	0	NA
1	44	23.66	2	2	2	2	4	4	2	1	2	2	2	0	NA
1	39	24.16	2	2	2	2	2	2	2	2	1	2	1	0	NA
1	30	21.51	2	2	2	2	2	4	2	1	1	2	2	0	NA
1	33	22.94	2	2	2	2	3	4	2	2	1	1	2	0	NA
1	35	20.94	2	2	2	2	3	3	2	2	2	2	2	0	NA
1	60	21.51	1	2	2	1	2	2	2	2	1	1	2	0	NA
1	40	25.54	1	2	2	1	2	2	2	1	1	2	2	0	NA
1	59	21.63	2	2	2	2	3	3	2	2	1	2	2	0	NA
1	31	22.79	2	2	2	2	2	3	2	2	2	1	2	0	NA
1	53	27.14	1	2	2	2	4	4	2	2	1	1	2	0	NA
1	31	22.84	1	2	2	2	4	3	2	2	2	1	2	0	NA
1	30	23.15	2	2	2	2	2	2	2	2	2	1	2	0	NA
1	60	26.17	2	2	2	1	3	3	2	2	2	1	1	0	NA
1	40	28.08	1	2	2	2	3	3	2	1	1	1	2	0	NA
1	33	24.31	2	2	2	2	3	4	2	1	1	2	2	0	NA
1	30	25.96	2	2	2	2	2	3	2	2	1	1	2	0	NA
1	46	26.22	2	2	2	2	3	4	2	2	2	1	2	0	NA
1	33	23.3	2	2	2	2	2	4	2	2	1	2	2	0	NA
1	55	26.89	2	2	2	2	4	4	2	2	2	1	2	0	NA
1	30	20.68	1	2	1	2	2	4	2	1	1	2	2	0	NA
1	36	24.61	2	2	2	2	3	3	2	2	1	2	2	0	NA
1	40	24.61	2	2	2	2	3	3	2	2	1	2	2	0	NA
1	37	32.88	1	2	2	1	4	3	2	2	1	2	2	0	NA
1	32	24	1	2	2	2	2	2	2	2	1	1	2	0	NA
1	42	23.44	2	2	2	2	2	3	2	1	1	1	2	0	NA
1	45	24.68	1	2	2	1	3	4	2	2	1	2	1	0	NA
1	38	29.39	2	2	2	2	3	4	2	2	2	1	2	0	NA
1	36	26.45	2	2	2	1	2	2	2	1	1	2	2	0	NA
1	43	23.94	2	2	2	2	3	3	2	2	2	2	2	0	NA
1	53	28.73	2	2	2	2	3	3	2	1	1	2	2	0	NA
1	57	25.35	2	2	2	2	4	4	2	2	2	2	2	0	NA
1	34	26.78	1	2	2	2	3	3	2	2	1	2	2	0	NA
1	44	28.09	1	2	2	2	4	4	2	1	2	2	2	0	NA
1	66	25.51	2	2	2	2	4	3	2	2	2	1	1	0	NA
1	49	26.67	2	2	2	2	3	3	2	1	2	1	1	0	NA
1	51	23.6	2	2	2	1	2	4	2	1	1	1	2	0	NA
1	59	23.67	2	2	2	2	2	4	2	1	2	1	1	0	NA
1	41	24.98	2	2	2	2	3	3	2	2	1	1	2	0	NA
1	53	28.26	2	2	2	2	3	3	2	1	1	1	2	0	NA
1	68	27.08	2	2	1	1	2	4	2	1	2	1	1	0	NA
1	33	27.99	2	2	2	1	3	3	2	1	2	2	2	0	NA
1	56	24.62	2	2	2	2	3	3	2	2	1	1	1	0	NA
1	50	24.72	1	2	2	2	3	4	2	1	1	2	2	0	NA
1	54	29.75	2	2	2	2	2	3	2	1	2	1	2	0	NA
1	38	30.46	2	2	2	2	3	3	2	1	1	1	2	0	NA
1	44	24.62	2	2	2	2	4	4	2	1	2	1	2	0	NA
1	46	22.04	2	2	1	1	3	4	2	2	2	1	1	0	NA
1	36	24.98	2	2	2	2	2	3	2	2	2	2	2	0	NA
1	56	25.53	2	2	2	2	2	3	2	2	1	1	2	0	NA
1	30	18.71	1	2	2	1	2	4	2	1	2	1	2	0	NA
1	32	27.46	1	2	2	2	4	4	2	2	2	2	2	0	NA
1	31	27.31	2	2	2	1	4	4	2	2	1	2	2	0	NA
1	52	22.77	2	2	2	2	3	3	2	1	2	2	2	0	NA
1	54	24.98	2	2	2	2	2	3	2	2	2	1	1	0	NA
1	50	25.69	2	2	2	2	2	3	2	2	1	2	2	0	NA
1	45	29.34	1	2	2	2	3	4	2	1	2	1	1	0	NA
1	49	23.88	2	2	2	2	3	4	2	1	1	2	2	0	NA
1	52	24.02	2	2	2	1	3	3	2	1	1	1	1	0	NA
1	51	24.91	2	2	2	2	2	3	2	2	1	1	2	0	NA
1	31	23.31	2	2	2	2	3	4	2	2	2	1	2	0	NA
1	36	24.02	1	2	2	1	2	3	2	2	2	1	2	0	NA
1	36	25.86	2	2	2	2	2	3	2	2	1	2	2	0	NA
1	41	24.22	2	2	2	2	3	4	2	1	2	2	2	0	NA
1	34	19.32	1	2	2	2	2	4	2	2	2	1	2	0	NA
1	49	25.06	2	2	2	2	3	4	2	1	1	1	2	0	NA
1	48	24.26	2	2	2	2	2	2	2	1	1	2	2	0	NA
1	43	22.91	1	2	2	1	3	4	2	2	2	2	2	0	NA
1	60	26.61	2	2	2	2	4	4	2	1	1	1	1	0	NA
1	37	20.55	1	2	2	2	3	4	2	2	2	2	2	0	NA
1	30	28.03	2	2	2	1	2	2	2	2	1	2	2	0	NA
1	35	24.76	2	2	2	2	4	4	2	2	2	1	2	0	NA
1	37	27.43	2	2	2	1	2	2	2	1	1	2	2	0	NA
1	34	23.18	2	2	2	1	2	3	2	1	1	2	2	0	NA
1	31	20.98	2	2	2	2	3	2	2	1	2	1	2	0	NA
1	51	27.73	2	2	2	2	3	4	2	2	2	2	1	0	NA
1	32	26.96	2	2	2	2	3	4	2	2	1	2	1	0	NA
1	41	27.1	2	2	2	2	2	4	2	1	1	1	2	0	NA
1	34	24.34	2	2	2	2	3	4	2	2	2	1	2	0	NA
1	39	23.26	2	2	2	1	2	4	2	2	1	1	2	0	NA
1	51	24.58	2	2	2	2	4	4	2	2	2	1	2	0	NA
1	45	20.94	2	2	2	2	3	3	2	1	2	2	2	0	NA
1	38	25.26	2	2	2	2	3	3	2	2	2	2	2	0	NA
1	56	22.6	2	2	2	2	3	3	2	2	2	1	1	0	NA
1	48	26.85	1	2	2	2	3	4	2	2	1	1	2	0	NA
1	44	23.88	1	2	2	2	4	4	2	2	1	2	2	0	NA
1	50	24.28	2	2	2	2	3	4	2	2	2	2	2	0	NA
1	43	24.98	2	2	2	2	3	3	2	2	2	1	2	0	NA
1	40	29.75	2	2	2	2	3	3	2	1	1	2	2	0	NA
1	38	21.36	2	2	2	1	3	3	2	2	1	2	2	0	NA
1	35	25.85	2	2	2	2	3	3	2	2	1	2	2	0	NA
1	39	27.68	1	2	2	2	3	3	2	2	1	2	2	0	NA
1	53	23.39	2	2	2	2	4	4	2	2	2	1	1	0	NA
1	37	26.2	2	2	2	1	2	2	2	2	2	2	2	0	NA
1	40	24.49	2	2	2	2	4	4	2	2	2	2	2	0	NA
1	37	23.44	2	2	2	2	3	3	2	2	2	2	2	0	NA
1	34	20.24	2	2	2	2	2	3	2	2	2	2	2	0	NA
1	30	24.22	2	2	2	2	2	4	2	2	2	2	2	0	NA
1	64	26.3	2	2	2	2	4	4	2	1	1	1	1	0	NA
1	38	24.27	2	2	2	2	2	3	2	2	1	2	2	0	NA
1	30	29.41	2	2	2	2	3	3	2	2	2	2	2	0	NA
1	33	32.27	2	2	2	2	3	3	2	1	2	1	2	0	NA
1	51	23.81	2	2	2	2	3	3	2	2	1	2	2	0	NA
1	37	20.96	2	2	2	2	3	3	2	2	1	2	2	0	NA
1	36	24.8	2	2	2	2	2	3	2	1	1	2	2	0	NA
1	43	30.11	2	2	2	2	2	3	2	1	1	2	2	0	NA
1	37	33.02	1	2	2	2	3	4	2	1	1	1	2	0	NA
1	42	25.76	1	2	1	2	2	4	2	2	2	1	1	0	NA
1	32	25.31	2	2	2	2	2	3	2	2	1	2	2	0	NA
1	43	22.85	2	2	2	2	2	4	2	2	2	2	2	0	NA
1	38	22.59	2	2	2	2	2	4	2	1	2	1	1	0	NA
1	32	24.02	2	2	2	2	3	4	2	2	2	1	2	0	NA
1	35	26.64	2	2	2	1	3	4	2	1	1	1	2	0	NA
1	31	23.05	2	2	2	2	4	4	2	1	1	2	2	0	NA
1	32	23.94	2	2	2	1	3	4	2	2	1	1	2	0	NA
1	37	26.3	1	2	2	2	2	4	2	2	2	1	2	0	NA
1	45	21.39	1	2	2	2	2	4	2	1	1	2	2	0	NA
1	38	24.22	2	2	2	2	2	3	2	2	1	2	2	0	NA
1	43	24.97	2	2	1	2	4	4	2	2	1	2	1	0	NA
1	41	25.95	2	2	2	2	4	4	2	2	1	1	2	0	NA
1	53	27.55	1	2	2	2	2	3	2	1	1	1	2	0	NA
1	30	29.05	2	2	2	2	3	3	2	2	2	1	1	0	NA
1	38	22.34	1	2	2	2	3	3	2	2	1	2	2	0	NA
1	38	24.9	1	2	2	1	4	4	2	1	1	2	2	0	NA
1	43	26.03	2	2	2	2	2	3	2	1	1	2	2	0	NA
1	49	22.72	2	2	2	2	3	4	2	1	1	2	2	0	NA
1	42	26.4	1	2	2	2	4	4	2	2	2	2	2	0	NA
1	56	35.83	1	2	2	2	2	4	2	2	1	1	2	0	NA
1	48	24.21	2	2	2	2	2	3	2	1	2	2	1	0	NA
1	51	18.81	2	2	2	2	3	3	2	2	1	2	2	0	NA
1	40	23.03	1	2	2	2	3	4	2	2	2	1	2	0	NA
1	34	20.38	1	2	2	2	2	3	2	1	2	1	1	0	NA
1	30	20.15	2	2	2	1	2	4	2	2	1	2	2	0	NA
1	41	24.61	2	2	2	2	3	4	2	2	2	2	2	0	NA
1	30	31.64	2	2	2	2	3	3	2	2	2	2	1	0	NA
1	66	19.23	2	2	2	2	2	2	2	2	2	2	1	0	NA
1	38	18.92	1	2	2	1	2	3	2	1	1	1	2	0	NA
1	37	24.69	2	2	2	2	2	3	2	1	1	1	2	0	NA
1	37	20.06	1	2	2	1	2	3	2	1	1	2	2	0	NA
1	35	23.03	2	2	2	2	2	4	2	2	2	1	2	0	NA
1	43	24.09	2	2	2	2	4	4	2	2	2	1	2	0	NA
1	56	24.49	1	2	2	2	3	3	2	2	1	1	2	0	NA
1	44	24.8	2	2	1	1	2	4	2	2	2	2	2	0	NA
1	39	25.95	1	2	2	2	2	4	2	2	2	2	2	0	NA
1	45	25.13	1	2	2	2	2	2	2	1	1	2	2	0	NA
1	34	32.11	2	2	2	2	3	4	2	2	1	2	2	0	NA
1	42	27.28	2	2	2	2	2	3	2	2	1	2	2	0	NA
1	36	21.22	1	2	2	1	4	4	2	2	2	2	2	0	NA
1	44	25.16	2	2	2	2	2	4	2	1	2	2	2	0	NA
1	33	27.06	2	2	2	2	2	3	2	2	1	1	2	0	NA
1	32	20.2	2	2	2	1	3	4	2	2	1	1	2	0	NA
1	42	22.28	2	2	2	2	4	4	2	2	2	2	2	0	NA
1	31	19.84	2	2	2	1	2	4	2	2	2	1	2	0	NA
1	51	21.97	2	2	2	2	4	4	2	1	1	2	2	0	NA
1	40	27.76	2	2	2	2	4	4	2	2	2	1	2	0	NA
1	37	24.11	2	2	2	2	2	3	2	1	1	2	2	0	NA
1	31	22.15	2	2	2	2	3	3	2	1	1	2	2	0	NA
1	31	25.86	2	2	2	2	3	3	2	1	1	2	1	0	NA
1	53	22.41	1	2	2	1	2	4	2	2	2	1	2	0	NA
1	34	20.86	2	2	2	2	2	4	2	1	1	1	2	0	NA
1	37	20.52	2	2	2	2	2	2	2	1	1	1	2	0	NA
1	41	26.96	1	2	2	2	2	3	2	2	2	1	2	0	NA
1	50	29	2	2	2	2	3	4	2	2	1	1	2	0	NA
1	54	29.24	2	2	2	2	2	3	2	1	1	2	2	0	NA
1	33	27.76	2	2	2	2	4	4	2	2	1	2	2	0	NA
1	47	22.19	2	2	2	2	2	4	2	1	2	1	1	0	NA
1	48	25.08	2	2	2	2	4	4	2	2	1	2	2	0	NA
1	51	28.67	2	2	2	1	2	4	2	2	2	1	2	0	NA
1	61	27.1	2	2	2	2	3	3	2	2	1	1	1	0	NA
1	33	21.72	2	2	2	2	2	3	2	2	2	1	2	0	NA
1	34	24.51	2	2	2	2	2	4	2	2	2	2	2	0	NA
1	34	19.66	2	2	2	2	3	4	2	2	2	2	2	0	NA
1	65	26.81	2	2	2	2	2	3	2	1	1	1	1	0	NA
1	30	21.08	2	2	2	1	2	2	2	2	2	1	2	0	NA
1	52	25.12	1	2	2	2	4	4	2	1	2	1	1	0	NA
1	57	19.16	2	2	2	2	3	3	2	2	2	2	2	0	NA
1	41	30.09	2	2	2	2	2	2	2	1	1	2	2	0	NA
1	32	20.31	2	2	2	1	2	4	2	2	1	2	2	0	NA
1	50	19.72	2	2	1	2	3	3	2	1	1	2	2	0	NA
1	45	27.46	2	2	2	2	3	3	2	2	1	1	2	0	NA
1	55	20.55	2	2	2	2	4	4	2	2	1	1	2	0	NA
1	42	28.73	2	2	2	1	3	3	2	2	1	1	2	0	NA
1	48	27.76	1	2	2	2	3	4	2	2	2	2	2	0	NA
1	59	21.97	2	2	2	1	3	3	2	1	1	1	1	0	NA
1	51	21.01	2	2	2	2	3	3	2	1	1	2	2	0	NA
1	38	24.61	2	2	2	2	2	3	2	1	1	1	1	0	NA
1	34	23.18	2	2	2	2	2	3	2	2	1	2	2	0	NA
1	43	24.97	2	2	2	2	4	4	2	1	1	2	1	0	NA
1	36	24.56	2	2	2	2	3	3	2	2	2	1	1	0	NA
1	33	24.05	2	2	2	2	2	3	2	1	1	2	2	0	NA
1	35	25.51	2	2	2	2	3	3	2	1	1	1	2	0	NA
1	45	27.76	1	2	2	1	3	4	2	1	1	1	2	0	NA
1	53	23.15	1	2	2	2	2	4	2	2	2	2	2	0	NA
1	70	27.34	2	1	2	2	3	3	2	2	2	1	1	0	NA
1	30	28.1	2	2	2	1	2	4	2	1	2	1	2	0	NA
1	33	22.72	2	2	2	2	3	4	2	2	1	2	2	0	NA
1	57	21.34	2	2	2	2	3	4	2	1	1	1	2	0	NA
1	41	24.57	2	2	2	2	3	3	2	2	2	2	1	0	NA
1	34	25.34	2	2	2	1	2	3	2	1	1	2	2	0	NA
1	55	24.07	2	2	2	2	2	3	2	1	1	1	2	0	NA
1	42	24.09	2	2	2	2	3	4	2	1	1	2	2	0	NA
1	39	26.26	2	2	2	2	3	4	2	2	1	2	2	0	NA
1	44	27.1	2	2	2	2	2	3	2	2	1	1	2	0	NA
1	44	21.88	2	2	2	1	2	4	2	1	2	1	2	0	NA
1	49	22.06	2	2	2	2	3	4	2	1	2	2	2	0	NA
1	47	25.1	2	2	2	2	2	3	2	2	2	1	2	0	NA
1	45	28.65	1	2	2	2	3	4	2	2	1	1	1	0	NA
1	45	32.41	2	2	2	1	4	4	2	2	1	2	2	0	NA
1	44	23.46	1	2	2	1	3	3	2	2	2	1	2	0	NA
1	30	25.04	2	2	2	1	2	3	2	1	1	2	2	0	NA
1	32	21.45	2	2	2	2	2	3	2	1	1	2	1	0	NA
1	51	24.22	1	2	2	2	3	4	2	2	2	2	2	0	NA
1	38	24.96	1	2	1	1	4	4	2	2	2	1	2	0	NA
1	48	34.2	2	2	2	2	2	2	2	2	2	2	2	0	NA
1	43	19.26	2	2	2	2	2	3	2	2	2	2	2	0	NA
1	49	32.7	2	2	2	2	4	4	2	2	2	1	1	0	NA
1	54	27.18	2	2	2	2	2	4	2	2	1	2	2	0	NA
1	43	18.37	2	2	2	2	3	3	2	1	1	1	2	0	NA
1	47	26.5	2	2	2	1	3	3	2	1	2	1	2	0	NA
1	40	22.86	1	2	1	1	3	3	2	2	1	1	2	0	NA
1	40	27.25	2	2	2	2	3	3	2	1	1	1	1	0	NA
1	49	24.22	1	2	2	2	2	3	2	1	1	2	2	0	NA
1	41	22.31	2	2	2	2	3	3	2	2	1	2	2	0	NA
1	46	27.72	2	2	2	2	3	4	2	2	2	2	2	0	NA
1	55	21.77	1	2	2	2	2	4	2	1	2	1	2	0	NA
1	47	25.61	2	2	2	2	4	4	2	1	1	1	2	0	NA
1	47	23.94	2	2	2	2	2	4	2	2	2	1	2	0	NA
1	34	25.06	1	2	2	2	3	3	2	1	1	1	1	0	NA
1	55	23.77	2	2	1	1	2	2	2	1	1	1	2	0	NA
1	37	27.76	2	2	2	1	3	3	2	1	1	2	2	0	NA
1	44	21.39	2	2	2	2	2	2	2	1	2	1	2	0	NA
1	45	19.1	2	2	1	1	3	3	2	2	2	2	2	0	NA
1	43	24.49	2	2	2	2	3	4	2	2	2	1	1	0	NA
1	34	25.73	2	2	2	1	4	4	2	2	1	2	2	0	NA
1	44	23.71	2	2	2	1	3	4	2	2	2	1	2	0	NA
1	49	24.61	1	2	1	2	3	4	2	2	2	1	1	0	NA
1	50	20.96	1	2	2	1	3	4	2	2	2	1	2	0	NA
1	47	24.82	2	2	2	2	3	4	2	2	1	2	2	0	NA
1	49	24.69	1	2	2	2	3	4	2	2	1	1	1	0	NA
1	34	22.58	2	2	2	1	4	4	2	2	1	2	2	0	NA
1	32	19.57	2	2	2	2	2	3	2	2	2	1	2	0	NA
1	49	23.51	1	2	2	2	2	4	2	2	1	2	2	0	NA
1	30	26.4	2	2	2	1	2	3	2	1	2	1	2	0	NA
1	40	22.49	1	2	2	1	2	4	2	2	2	2	2	0	NA
1	47	25.22	1	2	2	1	2	3	2	2	1	2	2	0	NA
1	34	20.9	1	2	2	2	3	4	2	2	2	2	2	0	NA
1	47	29.38	2	2	2	2	2	4	2	2	2	2	1	0	NA
1	37	18.81	2	2	2	2	3	2	2	1	2	1	2	0	NA
1	39	24.09	1	2	2	2	2	2	2	2	1	2	2	0	NA
1	46	22.49	2	1	2	2	3	3	2	2	2	1	2	0	NA
1	41	24.97	2	2	2	2	4	4	2	2	2	1	2	0	NA
1	39	26.22	2	2	2	2	2	3	2	2	2	2	2	0	NA
1	37	23.67	2	2	2	2	2	2	2	1	1	2	2	0	NA
1	59	26.37	1	2	2	2	3	4	2	1	2	1	1	0	NA
1	31	24.49	2	2	2	2	3	3	2	1	1	2	2	0	NA
1	42	24.44	2	2	2	2	2	4	2	2	1	2	2	0	NA
1	60	23.88	1	2	2	2	2	2	2	2	2	1	1	0	NA
1	46	25.01	1	2	2	1	3	3	2	1	1	1	2	0	NA
1	52	23.66	2	2	2	2	3	4	2	2	2	1	2	0	NA
1	48	19.27	2	2	2	2	4	4	2	2	2	1	1	0	NA
1	46	24.31	2	2	2	2	3	3	2	2	1	2	2	0	NA
1	32	28.41	2	2	2	2	3	3	2	1	2	1	2	0	NA
1	46	21.51	2	2	2	2	2	3	2	2	2	1	2	0	NA
1	39	24.34	2	2	2	2	3	4	2	1	1	1	1	0	NA
1	40	26.45	2	2	2	1	2	3	2	1	2	1	1	0	NA
1	53	24.46	2	2	2	2	3	3	2	2	1	1	2	0	NA
1	47	21.63	2	2	2	2	2	4	2	2	2	1	2	0	NA
1	50	25.06	1	2	2	2	3	4	2	2	2	2	2	0	NA
1	37	21.45	2	2	2	2	2	3	2	1	1	1	2	0	NA
1	54	22.41	1	2	2	2	2	4	2	2	2	2	2	0	NA
1	47	21.71	2	2	2	2	2	3	2	2	2	2	2	0	NA
1	31	19.37	2	2	2	1	3	4	2	1	2	2	2	0	NA
1	34	24.69	2	2	2	2	2	3	2	1	2	1	2	0	NA
1	50	28.69	2	2	2	2	2	3	2	1	1	2	1	0	NA
1	66	28.2	2	2	2	2	3	4	2	2	2	1	1	0	NA
1	46	24.98	1	2	2	2	3	4	2	2	2	1	1	0	NA
1	37	29.74	2	2	2	2	2	4	2	1	1	1	2	0	NA
1	50	26.03	2	2	2	2	3	4	2	1	1	2	2	0	NA
1	53	22.72	2	2	2	1	3	3	2	2	2	1	2	0	NA
1	34	25.25	2	2	2	2	3	4	2	2	1	2	2	0	NA
1	55	29.75	2	2	2	2	4	4	2	1	2	1	2	0	NA
1	53	25.91	1	2	2	2	3	3	2	2	2	1	2	0	NA
1	33	26.18	2	2	2	2	1	4	2	1	1	1	1	0	NA
1	31	24.06	2	2	2	2	3	3	2	2	2	1	2	0	NA
1	32	31.16	2	2	2	2	4	4	2	2	2	1	2	0	NA
1	44	25.8	2	2	2	2	3	3	2	2	1	1	2	0	NA
1	48	28.16	1	2	2	2	2	4	2	1	1	1	2	0	NA
1	63	27.14	2	2	2	1	3	4	2	1	1	1	1	0	NA
1	43	24.68	2	2	2	2	2	4	2	2	2	2	2	0	NA
1	55	27.38	2	2	2	2	4	4	2	2	2	2	2	0	NA
1	36	25.56	2	2	2	1	4	4	2	2	1	2	2	0	NA
1	36	23.23	1	2	2	2	2	3	2	2	2	1	2	0	NA
1	37	26.22	2	2	2	1	3	3	2	2	1	2	2	0	NA
1	61	25.91	2	2	2	2	3	4	2	2	1	1	1	0	NA
1	33	26.56	2	2	2	1	2	4	2	1	1	1	2	0	NA
1	57	22.15	2	2	2	2	2	4	2	1	2	2	1	0	NA
1	44	28.34	1	2	2	1	3	4	2	2	1	1	2	0	NA
1	36	29.07	2	2	2	2	2	3	2	1	1	1	2	0	NA
1	36	22.53	1	2	1	1	2	4	2	1	1	2	2	0	NA
1	68	25.1	1	2	2	2	4	4	2	1	1	1	1	0	NA
1	30	27.14	1	2	2	1	2	3	2	1	2	2	2	0	NA
1	33	29.07	1	2	2	2	2	2	2	1	1	1	2	0	NA
1	30	26.12	2	2	2	2	2	3	2	2	1	1	2	0	NA
1	31	21.3	2	2	2	2	2	3	2	1	2	2	2	0	NA
1	43	24.91	2	2	2	1	3	3	2	2	1	1	2	0	NA
1	37	32.65	2	2	2	2	3	3	2	1	1	2	2	0	NA
1	54	26.28	2	2	2	2	2	2	2	2	1	2	1	0	NA
1	47	32.01	1	2	1	2	3	2	2	2	2	2	1	0	NA
1	32	20.9	2	2	2	2	3	3	2	2	2	2	2	0	NA
1	35	22.4	2	2	2	2	2	3	2	2	1	2	2	0	NA
1	32	25.31	2	2	2	2	3	3	2	2	2	2	2	0	NA
1	38	19.38	2	2	2	2	2	2	2	1	1	1	2	0	NA
1	49	28.16	2	2	2	2	3	3	2	2	2	2	2	0	NA
1	31	20.52	2	2	2	1	2	2	2	2	2	1	2	0	NA
1	51	27.04	2	2	2	2	2	3	2	1	1	1	1	0	NA
1	37	26.22	2	2	2	2	3	4	2	2	2	2	1	0	NA
1	50	23.39	2	2	2	2	3	3	2	1	2	1	2	0	NA
1	40	22.28	2	2	2	2	3	2	2	2	2	2	2	0	NA
1	39	25.47	2	2	1	2	4	4	2	1	2	2	2	0	NA
1	44	25.43	2	2	2	2	3	3	2	2	1	1	2	0	NA
1	36	32.53	2	2	2	2	3	3	2	2	2	2	1	0	NA
1	45	29.4	2	2	2	2	3	4	2	1	1	2	2	0	NA
1	44	26.57	2	2	2	2	2	3	2	2	2	1	2	0	NA
1	32	21.55	2	2	2	1	3	4	2	2	2	2	2	0	NA
1	42	20.28	1	2	2	2	3	3	2	2	2	1	2	0	NA
1	39	21.73	1	2	2	2	3	3	2	2	2	1	2	0	NA
1	58	25.06	2	2	1	2	4	4	2	1	2	2	2	0	NA
1	41	24.06	1	2	2	1	2	4	2	2	1	1	2	0	NA
1	37	17.3	2	2	2	1	2	2	2	1	2	1	2	0	NA
1	53	23.39	2	2	2	2	4	4	2	2	2	1	1	0	NA
1	35	28.41	2	2	2	2	3	3	2	2	1	1	2	0	NA
1	57	25.15	2	2	2	2	3	3	2	2	1	1	1	0	NA
1	30	22.65	2	2	2	2	3	3	2	2	2	1	2	0	NA
1	57	27.68	2	2	2	2	3	3	2	2	2	2	2	0	NA
1	36	23.38	2	2	2	2	2	4	2	2	2	1	2	0	NA
1	41	24.16	2	2	2	2	3	3	2	2	1	2	2	0	NA
1	57	20.76	1	2	2	1	3	3	2	1	1	2	2	0	NA
1	35	33.9	2	2	2	2	3	4	2	2	2	2	1	0	NA
1	36	22.86	1	2	2	1	2	3	2	2	1	2	2	0	NA
1	37	24.02	1	2	2	1	3	3	2	2	1	1	2	0	NA
1	45	25.39	2	2	2	2	3	3	2	2	1	1	2	0	NA
1	33	19.92	2	2	2	2	2	3	2	1	1	2	2	0	NA
1	53	22.91	2	2	2	2	3	4	2	1	2	1	1	0	NA
1	42	24.21	2	2	2	2	4	4	2	2	1	2	2	0	NA
1	48	24.03	2	2	2	2	2	4	2	2	2	1	1	0	NA
1	34	23.04	1	2	2	2	2	3	2	2	2	1	2	0	NA
1	52	23.88	2	2	2	2	3	2	2	2	1	1	2	0	NA
1	35	23.03	2	2	2	2	3	4	2	2	2	2	2	0	NA
1	35	25.76	2	2	2	1	2	4	2	2	2	2	2	0	NA
1	41	23.94	2	2	2	1	2	3	2	2	2	1	1	0	NA
1	45	29.4	2	2	2	2	3	3	2	2	2	2	2	0	NA
1	49	21.63	2	2	2	2	3	4	2	1	2	1	2	0	NA
1	46	25.97	2	2	2	2	4	4	2	2	2	1	2	0	NA
1	34	27.55	2	2	2	2	2	2	2	2	2	2	2	0	NA
1	53	28.34	2	2	2	2	3	3	2	1	1	1	2	0	NA
1	49	27.73	2	2	2	2	2	3	2	2	1	1	2	0	NA
1	42	20.44	2	2	2	2	2	4	2	2	2	2	2	0	NA
1	36	27.46	2	2	2	2	3	3	2	1	1	2	2	0	NA
1	33	21.05	2	2	2	2	3	3	2	2	1	2	2	0	NA
1	48	26.67	2	2	2	2	3	3	2	2	2	2	2	0	NA
1	32	24.8	2	2	2	2	2	3	2	2	1	2	2	0	NA
1	60	23.71	2	2	2	2	3	3	2	1	1	1	1	0	NA
1	32	21.19	2	2	2	2	3	3	2	2	2	1	2	0	NA
1	34	18.59	2	2	2	2	2	3	2	1	1	1	2	0	NA
1	34	24.07	2	2	2	2	3	3	2	2	1	2	2	0	NA
1	37	18.14	1	2	2	2	2	4	2	2	1	2	2	0	NA
1	33	23.31	2	2	2	2	2	2	2	2	2	2	2	0	NA
1	67	24.09	2	2	2	2	3	4	2	1	2	1	1	0	NA
1	39	26.13	2	2	2	2	3	4	2	2	2	1	2	0	NA
1	39	19.15	2	2	2	1	3	4	2	2	2	2	2	0	NA
1	54	24.09	2	2	2	1	2	3	2	2	1	1	2	0	NA
1	45	21.77	2	2	2	2	2	4	2	2	1	1	2	0	NA
1	30	23.66	1	2	2	1	1	2	2	1	1	1	2	0	NA
1	43	21.95	2	2	2	2	2	4	2	2	2	1	2	0	NA
1	32	27.72	2	2	2	1	3	3	2	1	1	2	2	0	NA
1	35	21.22	2	2	2	2	3	3	2	2	2	2	2	0	NA
1	52	29.32	2	2	2	2	2	3	2	1	1	2	2	0	NA
1	44	21.26	2	2	2	2	4	4	2	1	1	2	2	0	NA
1	33	28.06	1	2	2	2	3	4	2	1	1	1	2	0	NA
1	56	24.98	2	2	2	2	3	4	2	1	2	1	1	0	NA
1	34	28.04	1	2	2	1	2	3	2	2	2	1	2	0	NA
1	36	23.41	2	2	2	2	2	3	2	2	2	1	2	0	NA
1	44	27.76	2	2	1	1	1	3	2	1	1	2	2	0	NA
1	44	24.43	1	2	1	1	4	2	2	1	1	1	2	0	NA
1	51	25.71	1	2	2	2	2	4	2	1	1	1	1	0	NA
1	34	25.68	2	2	2	1	2	3	2	2	1	1	2	0	NA
1	49	22.04	2	2	2	2	3	4	2	2	1	1	2	0	NA
1	38	22.15	2	2	2	2	3	4	2	2	1	1	2	0	NA
1	49	24.77	2	2	2	2	3	4	2	2	2	2	2	0	NA
1	31	29.67	2	2	2	1	4	4	2	2	1	1	2	0	NA
1	42	22.99	2	2	2	2	2	3	2	1	2	2	2	0	NA
1	37	22.65	1	2	2	1	3	4	2	1	2	1	2	0	NA
1	39	24.46	2	2	2	2	3	4	2	1	2	2	1	0	NA
1	38	25.43	2	2	2	2	3	3	2	1	1	1	2	0	NA
1	46	27.55	2	2	2	2	3	3	2	2	1	2	2	0	NA
1	38	24.96	2	2	2	1	4	4	2	1	2	2	2	0	NA
1	36	25.93	2	2	2	1	2	3	2	1	1	2	1	0	NA
1	36	26.22	2	2	2	1	3	3	2	2	1	2	2	0	NA
1	31	19.29	2	2	2	2	2	2	2	2	1	1	2	0	NA
1	63	26.72	2	2	2	2	2	3	2	1	2	1	1	0	NA
1	36	21.8	1	2	2	2	2	3	2	1	1	2	2	0	NA
1	41	20.91	1	2	2	2	3	4	2	2	1	2	2	0	NA
1	52	24.11	2	2	2	2	2	3	2	1	1	2	2	0	NA
1	35	25.25	2	2	2	1	2	4	2	2	1	1	2	0	NA
1	54	27.34	1	2	2	2	3	3	2	2	1	1	2	0	NA
1	47	25.88	2	2	2	2	2	4	2	1	1	1	2	0	NA
1	36	29.01	2	2	2	2	3	4	2	2	1	1	2	0	NA
1	38	22.96	2	2	2	2	2	4	2	2	2	1	2	0	NA
1	34	21.45	2	2	2	2	3	3	2	1	1	2	2	0	NA
1	44	22.84	2	2	2	2	4	4	2	2	1	2	2	0	NA
1	45	22.33	1	2	2	2	3	3	2	1	2	2	2	0	NA
1	37	21.14	2	2	2	2	4	4	2	2	2	1	2	0	NA
1	40	25.26	2	2	2	1	3	3	2	1	1	2	2	0	NA
1	43	28.09	1	2	2	2	2	3	2	2	1	2	2	0	NA
1	44	25.47	1	2	2	1	2	2	2	2	1	1	2	0	NA
1	57	25.18	2	1	1	1	3	3	2	1	2	2	2	0	NA
1	35	24.3	2	2	2	2	3	4	2	2	1	2	2	0	NA
1	35	21.61	1	2	2	1	2	3	2	1	1	1	2	0	NA
1	34	23.88	1	2	2	2	4	4	2	2	1	2	2	0	NA
1	33	25.06	2	2	2	1	2	3	2	2	2	2	2	0	NA
1	38	19.03	2	2	2	1	2	3	2	2	1	2	2	0	NA
1	31	27.58	1	2	2	1	2	3	2	2	1	2	2	0	NA
1	31	24.8	2	2	2	2	3	3	2	2	1	2	2	0	NA
1	40	23.63	2	2	2	2	2	4	2	2	2	1	2	0	NA
1	33	22.31	2	2	2	1	2	2	2	2	1	2	2	0	NA
1	37	24.45	1	2	2	2	3	3	2	2	2	1	2	0	NA
1	58	17.56	1	2	2	1	2	3	2	1	2	1	1	0	NA
1	39	23.67	2	2	2	2	3	3	2	2	2	2	2	0	NA
1	40	29.4	2	2	2	2	3	4	2	1	1	2	2	0	NA
1	35	19.84	2	2	2	2	2	4	2	2	1	2	2	0	NA
1	39	23.05	2	2	2	2	3	4	2	2	1	1	2	0	NA
1	48	26.57	2	2	2	2	2	4	2	1	1	2	2	0	NA
1	54	29.4	2	2	2	2	3	3	2	2	2	2	2	0	NA
1	51	31.89	1	2	2	2	2	4	2	2	2	1	2	0	NA
1	34	20.02	2	2	2	2	2	3	2	2	1	2	2	0	NA
1	44	24.91	2	2	2	2	3	4	2	2	1	2	2	0	NA
1	47	28.96	2	2	1	2	3	4	2	1	1	2	2	0	NA
1	34	20.02	1	2	2	1	2	4	2	1	1	2	2	0	NA
1	40	23.14	2	2	2	1	2	4	2	2	2	2	2	0	NA
1	30	26.33	1	2	2	1	4	4	2	2	1	2	2	0	NA
1	46	23.18	2	2	2	2	2	4	2	2	2	1	1	0	NA
1	37	24.09	2	2	2	2	1	3	2	2	2	2	1	0	NA
1	37	19.05	1	2	2	1	3	3	2	2	2	1	2	0	NA
1	45	22.72	2	2	2	2	2	2	2	1	1	1	2	0	NA
1	34	23.36	2	2	2	2	3	4	2	2	1	2	2	0	NA
1	49	29.36	2	2	1	2	3	3	2	2	1	2	2	0	NA
1	49	28.88	2	2	2	2	3	4	2	2	2	1	2	0	NA
1	50	24.09	2	2	2	2	3	4	2	2	1	1	1	0	NA
1	33	25.61	2	2	2	2	4	4	2	2	2	2	2	0	NA
1	37	23.37	1	2	2	1	4	4	2	2	2	1	2	0	NA
1	45	22.04	1	2	2	2	3	4	2	1	1	1	2	0	NA
1	52	24.44	2	2	2	2	3	4	2	2	2	1	2	0	NA
1	49	28.34	2	2	2	2	3	3	2	2	1	1	1	0	NA
1	32	18.73	1	2	2	2	2	3	2	2	1	2	2	0	NA
1	36	26.37	1	2	2	2	3	3	2	2	1	2	2	0	NA
1	37	24.91	2	2	2	2	3	3	2	2	1	2	2	0	NA
1	56	23.59	2	2	2	2	2	4	2	1	1	2	1	0	NA
1	33	23.67	2	2	2	1	3	3	2	1	1	2	1	0	NA
1	46	17.95	1	2	2	2	3	3	2	2	2	1	2	0	NA
1	30	22.84	1	2	2	1	3	4	2	2	2	2	2	0	NA
1	53	20.07	2	2	2	1	3	3	2	2	1	1	2	0	NA
1	37	22.58	2	2	2	2	2	3	2	2	1	1	2	0	NA
1	37	25.1	2	2	2	2	4	4	2	2	2	1	2	0	NA
1	39	26.83	2	2	2	1	3	3	2	2	1	1	2	0	NA
1	46	28.12	2	2	2	2	3	4	2	2	1	1	2	0	NA
1	47	23.88	1	2	2	2	2	3	2	2	1	2	2	0	NA
1	48	26.26	1	2	2	2	3	3	2	2	1	2	2	0	NA
1	44	23.94	1	2	2	2	3	3	2	2	1	1	2	0	NA
1	40	22.49	2	2	2	1	3	3	2	2	2	2	2	0	NA
1	55	27.76	2	2	2	2	4	4	2	1	1	2	2	0	NA
1	33	22.09	2	2	2	2	2	3	2	2	1	2	2	0	NA
1	47	25.05	2	2	2	2	4	4	2	2	2	2	2	0	NA
1	37	25.35	2	2	2	1	2	4	2	2	2	2	2	0	NA
1	40	26.87	2	2	2	2	4	3	2	1	2	1	2	0	NA
1	34	23.78	2	2	2	2	3	3	2	2	2	1	2	0	NA
1	37	21.46	2	2	2	2	4	4	2	2	2	2	2	0	NA
1	50	22.53	1	2	1	2	3	4	2	2	2	2	2	0	NA
1	32	24.39	2	2	2	1	2	4	2	2	1	1	2	0	NA
1	57	26.81	2	2	2	2	2	4	2	1	1	1	1	0	NA
1	34	27.97	1	2	2	2	3	4	2	2	1	1	2	0	NA
1	32	26.03	1	2	2	2	4	4	2	2	2	2	2	0	NA
1	52	23.14	1	2	1	1	2	4	2	1	1	1	2	0	NA
1	45	25.69	2	2	2	1	4	4	2	2	1	1	2	0	NA
1	39	20.48	2	2	2	2	3	2	2	1	1	1	2	0	NA
1	42	24.44	2	2	2	1	3	3	2	1	1	2	2	0	NA
1	48	21.16	1	2	2	1	2	3	2	2	1	1	2	0	NA
1	42	22.65	2	2	2	2	3	4	2	2	2	2	2	0	NA
1	34	24.39	2	2	2	2	3	4	2	1	2	1	2	0	NA
1	43	18.84	1	2	2	2	3	3	2	2	2	1	2	0	NA
1	30	26.73	2	2	2	2	3	4	2	1	2	1	2	0	NA
1	33	21.22	2	2	2	2	3	3	2	1	2	2	2	0	NA
1	35	21.63	2	2	2	2	3	4	2	2	2	1	2	0	NA
1	43	26.81	2	2	2	2	3	4	2	2	1	1	1	0	NA
1	39	23.77	1	2	2	1	3	3	2	2	1	2	2	0	NA
1	39	25	2	2	2	2	2	3	2	1	1	1	2	0	NA
1	62	27.44	2	2	2	2	3	3	2	2	1	1	1	0	NA
1	48	24.86	1	2	2	2	3	3	2	1	1	1	1	0	NA
1	41	24.54	1	2	2	2	3	4	2	2	1	2	2	0	NA
1	48	29.41	2	2	2	1	4	3	2	2	2	1	2	0	NA
1	43	25.1	2	2	2	2	2	3	2	2	2	2	2	0	NA
1	31	26.42	2	2	2	2	2	4	2	1	2	1	2	0	NA
1	34	34.75	1	2	2	1	2	4	2	2	1	1	1	0	NA
1	30	24.49	2	2	2	2	2	3	2	2	2	2	2	0	NA
1	49	25.34	2	2	1	1	4	4	2	2	1	1	2	0	NA
1	33	22.99	2	2	2	2	3	4	2	1	1	1	2	0	NA
1	45	23.32	1	2	2	2	2	4	2	2	2	2	2	0	NA
1	33	24.72	2	2	2	1	2	3	2	1	1	2	2	0	NA
1	52	24.8	1	2	2	2	3	3	2	2	1	1	2	0	NA
1	43	27.31	2	2	2	2	4	4	2	1	2	1	2	0	NA
1	38	24.91	2	2	2	1	3	3	2	2	1	2	2	0	NA
1	47	22.49	1	2	2	2	3	4	2	1	2	1	2	0	NA
1	39	24.09	2	2	2	2	3	3	2	2	2	2	2	0	NA
1	47	28.7	2	2	2	1	3	3	2	2	1	1	2	0	NA
1	39	22.57	2	2	2	2	3	4	2	1	1	2	2	0	NA
1	62	25.99	2	2	1	1	3	4	2	2	1	2	1	0	NA
1	46	40.4	2	2	2	2	2	3	2	2	2	2	2	0	NA
1	59	25.11	1	2	1	2	3	4	2	2	2	1	1	0	NA
1	51	26.3	2	2	2	2	3	3	2	2	1	1	2	0	NA
1	55	27.94	1	2	2	2	3	4	2	2	1	1	1	0	NA
1	35	25.95	2	2	2	2	2	4	2	1	2	2	2	0	NA
1	43	19.95	1	2	2	2	3	3	2	2	2	1	2	0	NA
1	37	26.7	1	2	2	2	3	4	2	2	2	1	2	0	NA
1	32	18.83	2	2	2	2	2	2	2	2	2	1	1	0	NA
1	47	26.99	1	2	1	2	3	3	2	2	2	2	2	0	NA
1	54	22.23	1	2	2	2	3	4	2	2	1	1	2	0	NA
1	54	23.05	1	2	2	2	2	4	2	1	1	1	1	0	NA
1	50	24.28	2	2	2	2	4	4	2	1	1	1	1	0	NA
1	49	21.61	2	2	2	2	4	4	2	1	2	1	2	0	NA
1	48	29.76	2	2	2	2	3	4	2	1	2	1	2	0	NA
1	35	28.73	2	2	2	2	3	3	2	1	1	1	2	0	NA
1	35	23.57	2	2	2	2	3	3	2	2	1	1	2	0	NA
1	51	24.03	2	2	2	2	3	4	2	2	2	1	1	0	NA
1	59	24.22	2	2	2	2	3	4	2	2	2	1	2	0	NA
1	45	24.35	1	2	2	2	4	4	2	2	2	2	2	0	NA
1	30	24.28	2	2	2	2	3	4	2	2	2	1	2	0	NA
1	44	20.66	2	2	2	1	2	4	2	2	2	2	2	0	NA
1	41	21.05	2	2	2	2	3	3	2	2	1	1	2	0	NA
1	42	26.04	2	2	2	2	4	4	2	2	1	1	2	0	NA
1	35	24.49	1	2	2	2	3	4	2	2	2	1	2	0	NA
1	37	21.88	2	2	2	2	2	4	2	1	1	2	2	0	NA
1	73	27.34	2	2	2	2	4	4	2	2	1	1	1	0	NA
1	36	21.2	2	2	2	2	3	3	2	2	2	2	2	0	NA
1	47	21.87	2	2	2	1	4	4	2	1	1	2	2	0	NA
1	52	23.94	2	2	2	2	2	4	2	2	2	1	2	0	NA
1	51	21.72	1	2	2	2	3	4	2	1	2	2	2	0	NA
1	39	19.72	1	2	2	2	3	3	2	2	2	2	2	0	NA
1	36	24.8	2	2	2	1	2	3	2	2	1	1	2	0	NA
1	48	21.7	2	2	2	2	4	4	2	2	2	2	2	0	NA
1	44	25.26	1	2	2	1	3	4	2	2	1	1	2	0	NA
1	58	25.85	1	2	2	2	3	4	1	2	2	2	1	0	NA
1	59	30.49	2	2	2	2	3	3	2	2	1	1	1	0	NA
1	68	24.91	2	2	2	2	3	3	2	1	2	1	1	0	NA
1	41	28.41	1	1	2	1	3	4	2	2	2	1	2	0	NA
1	39	27.7	2	2	2	2	2	3	2	2	1	2	2	0	NA
1	54	31.44	2	2	2	2	2	3	2	1	2	1	1	0	NA
1	40	22.66	2	2	2	2	3	3	2	2	2	1	2	0	NA
1	41	24.22	2	2	2	2	3	4	2	2	1	1	2	0	NA
1	47	30.04	2	2	2	2	4	3	2	2	2	1	2	0	NA
1	48	45.11	2	2	1	1	2	3	2	2	2	2	1	0	NA
1	51	23.05	2	2	2	2	3	4	2	1	2	1	2	0	NA
1	31	25.62	2	2	2	2	3	3	2	2	2	2	2	0	NA
1	39	24.98	1	2	2	2	2	3	2	1	1	2	1	0	NA
1	41	28.74	2	2	2	2	3	3	2	2	2	1	2	0	NA
1	59	21.6	1	2	1	2	2	3	2	2	1	2	2	0	NA
1	37	24.03	1	2	2	1	2	4	2	1	2	1	2	0	NA
1	44	23.39	1	2	2	1	3	3	2	2	2	1	2	0	NA
1	40	20.32	2	2	2	1	2	3	2	2	1	2	2	0	NA
1	34	19.53	2	2	2	2	3	4	2	2	2	2	2	0	NA
1	41	24.82	2	2	2	2	2	3	2	1	1	1	2	0	NA
1	30	27.34	2	2	2	2	3	3	2	1	1	2	2	0	NA
1	35	23.38	2	2	2	1	2	2	2	1	1	1	2	0	NA
1	50	24.57	2	2	2	2	3	4	2	1	1	2	2	0	NA
1	42	22.6	2	2	2	2	3	3	2	2	2	1	2	0	NA
1	44	26.3	1	2	2	1	4	4	2	1	1	1	2	0	NA
1	33	24.82	2	2	2	2	3	4	2	2	2	1	2	0	NA
1	35	26.35	2	2	2	2	3	4	2	1	1	1	2	0	NA
1	58	23.29	1	2	2	2	2	4	2	2	2	1	2	0	NA
1	34	19.49	2	2	2	1	2	3	2	1	2	2	2	0	NA
1	38	25.16	2	2	2	1	3	3	2	2	2	1	2	0	NA
1	40	25.26	1	2	2	1	2	3	2	2	1	2	2	0	NA
1	31	20.52	1	2	2	1	2	4	2	1	1	2	2	0	NA
1	43	28.41	2	2	1	2	3	4	2	2	1	1	1	0	NA
1	43	24.91	2	2	2	2	2	4	2	1	1	2	2	0	NA
1	50	26.91	1	2	2	2	2	4	2	1	2	2	1	0	NA
1	37	27.15	2	2	2	2	4	4	2	2	1	2	2	0	NA
1	37	17.59	2	2	2	2	2	3	2	2	1	1	1	0	NA
1	49	24.06	2	2	2	2	3	4	2	2	2	2	2	0	NA
1	54	22.49	2	2	2	2	4	4	2	2	1	1	1	0	NA
1	49	23.94	2	2	1	1	2	3	2	2	2	1	1	0	NA
1	44	48.71	2	2	2	2	3	3	2	2	1	2	2	0	NA
1	36	25.26	2	2	2	2	3	3	2	1	1	2	2	0	NA
1	47	22.83	2	2	2	2	3	4	2	2	1	2	2	0	NA
1	37	32.01	1	1	2	2	3	3	2	2	1	1	2	0	NA
1	47	26.49	2	2	2	2	2	3	2	2	1	2	1	0	NA
1	41	21.97	2	2	2	1	2	4	2	2	1	2	2	0	NA
1	31	21.15	2	2	2	2	3	4	2	2	1	1	1	0	NA
1	62	25.61	2	2	2	2	4	4	2	1	1	1	1	0	NA
1	35	21.3	1	2	2	2	2	2	2	2	1	1	2	0	NA
1	34	21.3	1	2	2	2	3	3	2	2	1	2	2	0	NA
1	43	20.57	2	2	2	2	3	4	2	1	1	1	2	0	NA
1	61	21.97	1	2	2	2	4	4	2	2	1	1	1	0	NA
1	44	27.01	2	2	2	2	2	4	2	2	1	1	2	0	NA
1	31	29.75	2	2	2	2	2	3	2	1	1	1	2	0	NA
1	56	24.22	2	2	2	1	3	3	2	2	2	1	2	0	NA
1	45	25.71	1	2	2	2	2	4	2	2	2	1	1	0	NA
1	57	22.41	2	2	2	2	3	4	2	2	2	1	2	0	NA
1	44	25.25	2	2	2	2	4	4	2	2	2	1	2	0	NA
1	36	28.65	2	2	2	1	3	4	2	2	1	1	2	0	NA
1	44	25.71	2	2	2	1	2	3	2	1	1	1	2	0	NA
1	33	26.3	2	2	2	2	2	3	2	1	2	2	2	0	NA
1	45	30.09	2	2	2	2	2	3	2	1	1	2	2	0	NA
1	46	25.39	2	2	2	1	2	3	2	2	1	2	2	0	NA
1	39	25.36	2	2	2	2	4	4	2	1	1	2	2	0	NA
1	60	24.68	2	2	2	2	3	4	2	1	2	1	1	0	NA
1	48	23.94	2	2	2	2	2	3	2	1	1	1	2	0	NA
1	30	19.14	2	2	2	2	2	3	2	2	2	1	2	0	NA
1	38	28.28	2	2	2	2	2	4	2	2	1	2	2	0	NA
1	44	22.19	2	2	2	2	4	4	2	2	2	1	2	0	NA
1	46	22.91	2	2	2	2	2	3	2	1	1	1	2	0	NA
1	31	22.72	1	2	2	2	2	4	2	2	2	2	2	0	NA
1	34	27.31	2	2	2	2	3	3	2	2	2	2	2	0	NA
1	54	23.59	2	2	2	2	2	4	2	1	2	1	2	0	NA
1	56	22.09	2	2	2	2	3	3	2	2	1	1	1	0	NA
1	40	26.56	2	2	2	1	4	4	2	2	2	1	2	0	NA
1	48	26.12	2	2	2	1	3	4	2	2	2	1	2	0	NA
1	44	25.95	2	2	2	2	2	3	2	2	1	2	2	0	NA
1	41	24.22	2	2	1	1	3	3	2	2	1	1	2	0	NA
1	51	23.26	2	2	2	2	4	3	2	1	2	2	2	0	NA
1	52	21.01	2	2	2	2	3	3	2	1	1	2	2	0	NA
1	35	27.04	2	2	2	2	2	4	2	2	1	1	2	0	NA
1	52	27.04	1	1	1	2	3	4	2	2	1	1	1	0	NA
1	32	27.18	2	2	2	2	3	3	2	1	1	1	1	0	NA
1	44	24.82	2	2	2	2	4	4	2	2	1	1	2	0	NA
1	48	21.63	2	2	2	2	3	4	2	2	2	1	2	0	NA
1	53	25.95	2	2	2	2	2	4	2	1	2	2	2	0	NA
1	43	22.39	2	2	2	2	4	3	2	2	1	1	2	0	NA
1	35	23.05	1	2	2	2	2	3	2	2	1	1	1	0	NA
1	36	23.7	2	2	2	1	3	4	2	2	1	1	2	0	NA
[truncated: 2,479 more rows]
